# Supplementary material for: Expansion of vomeronasal receptor genes (OlfC) in the evolution of fright reaction in Ostariophysan fishes
Source: Commun Biol. 2019 Jun 21;2:235. doi: 10.1038/s42003-019-0479-2 (PMC6588630; doi:10.1038/s42003-019-0479-2)
Supplement: Supplementary file 5 — Supplementary Data 2 [file 42003_2019_479_MOESM5_ESM.xlsx]

## Sheet: Supplementary Table 3
Supplementary Data 2 | Number of OlfC gene in different subfamilies across fish genomes.
Common name	Species name	Abbreviation	Total	Subfamily 1	Subfamily 2	Subfamily 3	Subfamily 4	Subfamily 5	Subfamily 6	Subfamily 7	Subfamily 8	Subfamily 9	Subfamily 10	Subfamily 11	Subfamily 12	Subfamily 13	Subfamily 14	Subfamily 15	Subfamily 16	Subfamily 17
Zebrafish	Danio rerio	Dre	53	1	3	1	3	2	0	1	0	12	1	2	0	3	1	1	19	3
Minnow	Pimephales promelas	Ppr	34	2	3	0	1	1	0	0	3	5	1	3	1	1	1	0	10	2
Grass carp	Ctenopharyngodon idella	Cid	37	1	1	1	3	0	0	0	1	10	0	2	1	2	1	1	10	3
Wuchang bream	Megalobrama amblycephala	Mam	39	1	1	0	7	1	0	0	1	6	0	1	1	3	1	1	12	3
Channel catfish	Ictalurus punctatus	Ipu	43	1	1	2	2	12	1	1	8	7	0	1	1	1	1	2	2	0
Cave fish	Astyanax mexicanus	Ame	21	2	1	1	1	1	1	1	2	2	1	4	1	0	1	1	1	0
Electric eel	Electrophorus electricus	Eel	9	0	2	0	2	0	0	1	0	0	0	0	1	0	1	1	1	0
Cod	Gadus morhua	Gmo	24	0	1	1	3	0	2	0	1	0	0	0	0	1	0	5	10	0
Fugu	Takifugu rubripes	Tru	16	0	1	0	3	0	0	1	2	0	1	0	1	0	1	3	3	0
Tilapia	Oreochromis niloticus	Oni	27	0	2	0	5	0	0	0	3	0	1	0	1	1	2	2	10	0
Stickleback	Gasterosteus aculeatus	Gac	13	0	0	1	3	0	2	1	1	0	1	0	0	0	0	2	2	0
Medaka	Oryzias latipes	Ola	16	0	1	1	4	0	0	0	0	1	2	0	1	1	1	1	3	0
Amazon molly	Poecilia formosa	Pfo	22	0	1	1	4	0	1	1	3	1	0	0	1	1	1	1	6	0
