# Supplementary material for: Expansion of vomeronasal receptor genes (OlfC) in the evolution of fright reaction in Ostariophysan fishes
Source: Commun Biol. 2019 Jun 21;2:235. doi: 10.1038/s42003-019-0479-2 (PMC6588630; doi:10.1038/s42003-019-0479-2)
Supplement: Supplementary file 6 — Supplementary Data 3 [file 42003_2019_479_MOESM6_ESM.xlsx]

## Sheet: Supplementary Table 4
Supplementary Data 3 | Proportion (%) of OlfC gene in different subfamilies across fish genomes.
Common name	Species name	Abbreviation	Subfamily 1	Subfamily 2	Subfamily 3	Subfamily 4	Subfamily 5	Subfamily 6	Subfamily 7	Subfamily 8	Subfamily 9	Subfamily 10	Subfamily 11	Subfamily 12	Subfamily 13	Subfamily 14	Subfamily 15	Subfamily 16	Subfamily 17
Zebrafish	Danio rerio	Dre	1.89	5.66	1.89	5.66	3.77	0	1.89	0	22.64	1.89	3.77	0	5.66	1.89	1.89	35.85	5.66
Minnow	Pimephales promelas	Ppr	5.88	8.82	0	2.94	2.94	0	0	8.82	14.71	2.94	8.82	2.94	2.94	2.94	0	29.41	5.88
Grass carp	Ctenopharyngodon idella	Cid	2.7	2.7	2.7	8.11	0	0	0	2.7	27.03	0	5.41	2.7	5.41	2.7	2.7	27.03	8.11
Wuchang bream	Megalobrama amblycephala	Mam	2.56	2.56	0	17.95	2.56	0	0	2.56	15.38	0	2.56	2.56	7.69	2.56	2.56	30.77	7.69
Channel catfish	Ictalurus punctatus	Ipu	2.33	2.33	4.65	4.65	27.91	2.33	2.33	18.6	16.28	0	2.33	2.33	2.33	2.33	4.65	4.65	0
Cave fish	Astyanax mexicanus	Ame	9.52	4.76	4.76	4.76	4.76	4.76	4.76	9.52	9.52	4.76	19.05	4.76	0	4.76	4.76	4.76	0
Electric eel	Electrophorus electricus	Eel	0	22.22	0	22.22	0	0	11.11	0	0	0	0	11.11	0	11.11	11.11	11.11	0
Cod	Gadus morhua	Gmo	0	4.17	4.17	12.5	0	8.33	0	4.17	0	0	0	0	4.17	0	20.83	41.67	0
Fugu	Takifugu rubripes	Tru	0	6.25	18.75	0	0	0	6.25	12.5	0	6.25	0	6.25	0	6.25	18.75	18.75	0
Tilapia	Oreochromis niloticus	Oni	0	7.41	0	18.52	0	0	0	11.11	0	3.7	0	3.7	3.7	7.41	7.41	37.04	0
Stickleback	Gasterosteus aculeatus	Gac	0	0	7.69	23.08	0	15.38	7.69	7.69	0	7.69	0	0	0	0	15.38	15.38	0
Medaka	Oryzias latipes	Ola	0	6.25	6.25	25	0	0	0	0	6.25	12.5	0	6.25	6.25	6.25	6.25	18.75	0
Amazon molly	Poecilia formosa	Pfo	0	4.55	4.55	18.18	0	4.55	4.55	13.64	4.55	0	0	4.55	4.55	4.55	4.55	27.27	0
