# Supplementary material for: Expansion of vomeronasal receptor genes (OlfC) in the evolution of fright reaction in Ostariophysan fishes
Source: Commun Biol. 2019 Jun 21;2:235. doi: 10.1038/s42003-019-0479-2 (PMC6588630; doi:10.1038/s42003-019-0479-2)
Supplement: Supplementary file 7 — Supplementary Data 4 [file 42003_2019_479_MOESM7_ESM.txt]

>Ola_sub9_1
------------------------------MAPLLTGLFFMGLLLACDTAGSKDGDVMIGGAFSIHSKIAQPSLSFTEKPTPFTCSSINLREFRFAQTMIFAIEEINKSKHLLPNVSIGYRIYDNCGSTLSSMRAVMALMNGDELLIEKNCSGQSAVHAIIGESESSSTIVLSRTTGPYQIPVISHSATCECLSSRKEYPSFFRTIASDLHQSRALAQLVKHFGWSWVGAVNSDSDYGNNGMAIFLSAAQEEGVCVEYIEKFDRAEPEKLLKVVEVIRKSTARVIVAFLAHVEMNNLLEQLNVHNITGRQFIGVEAWITADSLVTPTSFSVLGGSLGFAVQKTNISGLNTFLVEDFWETDFQC----EENHIDVASKSCKENQDLMKLRDYNDDVEELRYSSNIYKAVYAVAHSLHSIMKCSDSQGCDKTSEVKPW--------------------------QVIEALKQVNFIIKNGEQVWFDSTGAVLARYEVVNWQQRSTGSVHFEPVGYYDASLPPGQKFVLNTEAIMWPGGRIKLPVSVCSESCRPGTYKVLERGKPVCCFHCLPCPDGEISNSTVTDSNDCNQCPEEFWSNQIRDACVPKNVEFLSYTEDMSKILMFFTLFGVVLTVTVAVLFLINRDTPLVKANNSELSFLLLFSLSLCFLCSLTFIGRPTEWSCMLRHTAFGITFVLCISCILGKTIVVLMAFKATLPSSNVMKWFGPVQQRLTVFSLTIIQVIICILWLTINPPFPFKNMKIFREKIILECSLGSSLGFWAVLGYIGILALLCFVLAFLARKLPDNFNEAKFITFSMVIFSAVWITFIPAYVSSPGKLTVAVEIFAILASSYGILFCIFAPKCYILALKPELNTKKSMLVSSVQNQTGKTNSS----------
>Pfo_sub9_1
------------------------------SLCQIQGSPEFPVL-------SKEGDVMIGGAFSIHSKITQPPFFFTERPTAYKCSSINLREFRFAQTMIFAIEEINNKKDLLPNISIGYRIYDNCASTLSSMRAAMALMNGHELTLGNSCSGQSAVHAIIGESESSSTIVLSRTTGPFQIPVISHSATCECLSSRKEHPAFFRTIVSDLYQSRALAQLVKHFGWTWVGAVNSDNDYGNNGMAIFLSAAQEEGVCVEYTEKFDRAEPEKLLKVIEVIKKSTARVIVGFLAHVEMNNLLEQLSLHNITGRQFIGVEAWITADSLVTPTSFSVLGGALGFAVQKANISGLEDFLVRGFWETEFLC----NGTNRESVLRTCKENPDLFQLKGHDDDLEKLRYPTNIYKAIYAVAHSLHNILKCSDKKGCNKALEIKPW--------------------------EVVEALKQVNFTIKSGERVWFDETGAAVNRYELVNWQRGSDGSVLFKPVGYYDASLPSDKGFSLNTEAIIWSGGGKELPVSVCSESCRPGTHKVLQKGKPVCCFDCVPCPVGEFSNT--TDSIDCKKCPEAYWSSQNRDACLPKEIEFLSFTEVMGKILIFFTLFGVVLTLIVATLFLVNKDTPLVKANNSELSFLLLFSLSLCFLCSLTFIGQPTEWSCMLRHTAFGITFVLCISCILGKTIVVLMAFKATLPGSNVMKWFGPAQQRLTVLFFTFIQVIICILWLTINPPFPLKNLQYYMEKIILECALGSPVGFWAVLGYVGFLALLCFVLAFLARKLPDTFNEAKHITFSMLIFCAVWITFIPAYVSSPGNLTVAVEIFAILASSYGILFCIFAPKCFILVVRPELNTKKHLL--------GKTQHYVKCTVMLQKY
>Ame_sub9_1
-----SKKTAFVMLFHTLLLSLSLLAKGQKPLCHILESPEYPLL-------SKDGDVTIGGAFSIHSDVTLPTMSFTEKPNSFICSRLNLRELRFAQAMVFVIEEINRSNSLLPNVSIGYRIYDNCGSRFLSMKASMALMNGQELTAAEACSGQAGVQAIIGESESSPTIVLAKTTGPFHIPVISHAATCECLSSRTEYPSFFRTIASDYYQSRALAYLVKHFGWLWVGTVNSDSDYGNNGMAIFLEAAKEEGICVEYSEKFDRSEPAKLTKVVDVIQKGTARVIIMFVAHIEMNILVEQLILKNITGLQMIGVEVWITAVNLVTPTSYNVLGGSLGFDVGKANIIGFADYVLKEFWETALPCVLT-EGNASQI-ENNCIQYMDLIPFINYNEDISELRYVNNIYSGVYAVAHSLHSLLRCKEKQGCEKKQTIQPW--------------------------QVIEFLKKVNFTTKTGEQVWFDSTGATAAKYDVINWQRGPDGEVLFKQVGYFDASLPPGQQFVMTAKNIVWAGGQAEKPRSVCSESCPPGTRKAAQKGKPVCCYDCIPCAEGEISNT--IDSNNCEQCPEEYWSNAERDKCVLKAVEYLSFTEVMGIVLVLFSVFGAGLTLFVAILFLLKKDTPIVRANNSELSFLLLFALLLCFLCSLTFIGQPSQWSCMLRHTAFGITFVLCISCVLGKTIVVLMAFRATLPGSNVMKWFGPPQQRLSVLAFTLIQVLICILWLTISPPFPYKNMKYYKEKIILECDLGSAIGFWAVLGYIGVLAGLCFVLAFLARKLPDNFNEAKFITFSILIFCAVWITFIPAYVSSPGKFTVAVEIFAILASSFGLLFCIFTPKCYIILFKPELNTKKHMM--------GKMASKSL--------
>Ame_sub9_2
------------MFFHTILLYFSLLVNGQKPRCHIMESPEYLLL-------SKDGDVTIGGAFSIHSGVTLPPMSFTEKPKSLLCSRFNLRELRFAQAMVFVIEEINRSNSLLPNVSIGYRIYDNCGSRFLSMKASMALMNGQELTAAEACSGQAWVQAIIGESESSPTIVLAKTTGPFHIPVISHAATCECLSSRTEYPSFFRTIASDYYQSRALAYLVKHFGWLWVGTVNSDSDYGNNGMAIFLEAAKEEGICVEYSEKFDRSEPAKLMKVVESIKSGTTKVVIIFVAHIEMNILIEQLILNNVTGLQMIGVEGWITAPNLITPTSYNVLGGSLGFDVGKSNIVGFADYVIKEFWETALPCVLA-EGNVSQT-QNDCSQYKDLIPFRNYNEDISELRYANNIYNGVYAVAHSLHSLLRCTENQGCEKRQTIQPW--------------------------QVVESLKKVNFTTKTGEQVWFDSTGATAAKYDVINWQRGPDGEVLFKQVGYYDASLPPGQQLVITAKNIVWAGGQAEMPRSVCSESCPPGTRKAPQKGKPVCCYDCILCAEGEISNT--TDSNNCEQCPEEYWSNAERDKCVLKAVEYLSFTEVMGIVLVLFSLFGAALTLFVAILFLLKKDTPIVRANNSELSFLLLFALLLCFLCSLTFIGQPSQWSCMLRHTAFGITFVLCISCVLGKTIVVLMAFKATLPGSNVMKWFGPPQQRLSVLAFTLIQVLICVIWLATSPPFPFKNLKRYKEKILLECSLGSNVGFWAVLGYIGLLALLCFILAFLARKLPDNFNEAKFITFSMLIFCAVWITFIPAYISSPGKFTVAVEIFAILASGFGLLFCIFLPKCYIIILKPEKNTKKQMM--------GKVPAK----------
>Ipu_sub9_6
----------VMLYLVLFLSFSL----TEGEICHILENPSYPLL-------SKDGDVIIGAIFPIHGSAQMQSLPYTEKPQPLICIRLNLREFRLAQTMTFAIDEINRSNRLLPNISVGYRIYDNCESRLLSMKAAMALMNGMDITADNACSGQAVVQAIIGETESTSTITLTRTTGPFKIPVISHAATCECLSNRKEYPSFFRTIASDFYQSRALAYLVKHFGWSWVGAVNSDNDYGNNGMAIFLNAAKEEGICVEYSEKFDRSDTAKIMKVADIIKKGTAKVIIIFLAHFDMNILIDQLILKNVTGYQMIGVEAWITAVNLVTPTSYNILAGSIGFDVGKFNIGSFADYAVNEFWQTAFPCLHT-ERNISQT-ENNCSKYEDMILFKNYNEDIAELRYAKNIYNAVYAVAHSLHSLLRCTENQSCEKYKTIQPW--------------------------QVIEAIKNLNFTTKLGEKVWFDSTGAMPAKYDVVNWQRGFNGEVQFKAVGYYDASLPSGQQFVLNTEDIFWAGEKREKPRSVCSESCPPGTRKAAQKGRPVCCYDCIPCAEGEISNQ--TDSNNCEQCPGEYWSNAERDKCVLKVIEFLSFTEVMGIVLVLFSLFGAAITVLVAILFLIKKDTPIVKANNSELSFLLLFSLTLCFLCSLTFIGKPSEWSCMLRHTAFGITFVLCISCVLGKTLVVLMAFRATLPGNNVMKWFGPPQQRLSVLAFTLVQVLICVLWLTVSPPFPYKNMKYYKEKIILECNLGSPVGFWAVLGYIGVLAFLCFVLAFLARKLPDNFNEAKFITFSILIFCAVWITFIPAYVSSPGKFTVAVEIFAILASSFALLFCIFTPKCYIILFKPELNTKKHMM--------GK--------------
>Ipu_sub9_7
----------VMLYLVLFLSFSL----TEGEICHILENPSYPLL-------SKDGDVIIGAIFPIHGSAQMQSLPYTEKPQPLICIRLNLREFRLAQTMTFAIDEINRSNRLLPNISVGYRIYDNCESRLLSMKAAMALMNGMDITADNACSGQAVVQAIIGETESTSTITLTRTTGPFKIPVISHAATCECLSNRKEYPSFFRTIASDFYQSRALAYLVKHFGWSWVGAVNSDNDYGNNGMAIFLNAAKEEGICVEYSEKFDRSDTAKIMKVADIIKKGTAKVIIIFLAHFDMNILIDQLILKNVTGYQMIGVEAWITAVNLVTPTSYNILAGSIGFDVGKFNIGSFADYAVNEFWQTAFPCLHT-ERNISQT-ENNCSKYEDMILFKNYNEDIAELRYAKNIYNAVYAVAHSLHSLLRCTENQSCEKYKTIQPW--------------------------QVIEAIKNLNFTTKLGEKVWFDSTGAMPAKYDVVNWQRGFNGEVQFKAVGYYDASLPSGQQFVLNTEDIFWAGEKREKPRSVCSESCPPGTRKAAQKGRPVCCYDCIPCAEGEISNQ--TDSNNCEQCPGEYWSNAERDKCVLKVIEFLSFTEVMGIVLVLFSLFGAAITVLVAILFLIKKDTPIVKANNSELSFLLLFSLTLCFLCSLTFIGKPSEWSCMLRHTAFGITFVLCISCVLGKTLVVLMAFRATLPGNNVMKWFGPPQQRLSVLAFTLVQVLICVLWLTVSPPFPYKNMKYYKEKIILECNLGSPVGFWAVLGYIGVLAFLCFVLAFLARKLPDNFNEAKFITFSILIFCAVWITFIPAYVSSPGKFTVAVEIFAILASSFALLFCIFTPKCYIILFKPELNTKKHMM--------GK--------------
>Ipu_sub9_3
----------VMLYLVLFLSFSL----TEGEICHILENPSYPLL-------SKDGDVIIGAIFPIHGSAQMQSLPYTEKPQPLICIRLNLREFRLAQTMTFAIDEINRSNRLLPNISVGYRIYDNCESRLLSMKAAMALMNGMDITADNACSGQAVVQAIIGETESTSTITLTRTTGPFKIPVISHAATCECLSNRKEYPSFFRTIASDFYQSRALAYLVKHFGWSWVGAVNSDNDYGNNGMAIFLNAAKEEGICVEYSEKFDRSDTAKIMKVADIIKKGTAKVIIIFLAHFDMNILIDQLILKNVTGYQMIGVEAWITAVNLVTPTSYNILAGSIGFDVGKFNIGSFADYAVNEFWQTAFPCLHT-ERNISQT-ENNCSKYEDMILFKNYNEDIAELRYAKNIYNAVYAVAHSLHSLLRCTENQSCEKYKTIQPW--------------------------QVIEAIKNLNFTTKLGEKVWFDSTGAMPAKYDVVNWQRGFNGEVQFKAVGYYDASLPSGQQFVLNTEDIFWAGEKREKPRSVCSESCPPGTRKAAQKGRPVCCYDCIPCAEGEISNQ--TDSNNCEQCPGEYWSNANRDKCVLKVIEFLSFTEVMGIVLVLFSLFGAVLTVLVAILFLIEKDSPIVKANNSELSFLLLFSLTLCFLCSLTFIGQPSEWSCMLRHTAFGITFVLCISCVLGKTIVVLMAFRATLPGSNIMKWFGPLQQRLSVLAFTLIQVLICVLWLTVSPPFPYKNMNYYKEKIILECNLGSAIGFWAVLGYIGVLAFLCFVLAFLARKLPDNFNEAKFITFSILIFCAVWITFIPAYVSSPGKFTVAVEIFAILASSFALLFCIFTPKCYIILFKPELNTKKNVM--------GK--------------
>Ipu_sub9_1
----------VMLFL--VLLVSLRLARGEN--CHILDNPEYPLL-------SKDGDVIIGAIFSIHRGTQMQSMAYTEKPQPLICTRFILSELRLAQTMIFAIEEINRDNSLLPNISIGYRIYDNCLSRLFSMKAAMALMNGMEITADGDCTGQAAVQAIIGESESSPTIALAKTTGPFKIPVISHAATCECLSSRKEYPSFFRTIASDYYQSRALGYLVKHFGWSWVGAVNSDNDYGNSGMAIFLNAAKEEGICVEYNEKFDRLDPEKVMKVADIIKKGTAKVIIIFLTQVDMNILTDHLILRNVTGYQMIGVEGWITAVNLVTPASYNILAGSIGLDVGKMNIDGFADYVIKEFWQTSFPCLNT-VRNISQT-DSNCNKYEDMIPFKNYNEDISELRYANNIYNAVYAVAHSLHSLLRCTENQSCEKNKTIQPW--------------------------QVVEALKKVNFTTKLGDHVWFDSTGATAAKYDVVNWQRGFNGEVQFKAVGYYDASLPNGQQFVLNTADIVWAGEKREKPRSVCSESCPPGTRKAAQKGRPVCCYDCIPCAEGEISNQ--TDSNNCEQCPGEYWSNAVRDKCVLKVIEFLSFTEVMGIILVFFSLFGATLTVLVAILFLKEKDTPIVKANNSELSFLLLFSLTLCFLCSLTFIGQPSHWSCMLRHTAFGITFVLCISCVLGKTFVVLMAFRATLPGSNVMKWFGPLQQRLAVLAFTFIQVLICVLWLTVSPPFPYKNMNYYKEKIILECNLGSAIGFWAVLGYIGVLAILCFVLAFLARKLPDNFNEAKFITFSILIFCAVWITFIPAYVSSPGKFTVAVEIFAILASSFALLFCIFTPKCYIILFKPELNTKKNMM--------GK--------------
>Ipu_sub9_2
----------VMLFL--VLLVSLRLARGEN--CHILDNPEYPLL-------SKDGDVIIGAIFSIHRGTQMQSMAYTEKPQPLICTRFILSELRLAQTMIFAIEEINRDNSLLPNISIGYRIYDNCLSRLFSMKAAMALMNGMEITADGDCTGQAAVQAIIGESESSPTIALAKTTGPFKIPVISHAATCECLSSRKEYPSFFRTIASDYYQSRALGYLVKHFGWSWVGAVNSDNDYGNSGMAIFLNAAKEEGICVEYNEKFDRLDPEKVMKVADIIKKGTAKVIIIFLTQVDMNILTDHLILRNVTGYQMIGVEGWITAVNLVTPASYNILAGSIGLDVGKMNIDGFADYVIKEFWQTSFPCLNT-VRNISQT-DSNCNKYEDMIPFKNYNEDISELRYANNIYNAVYAVAHSLHSLLRCTENQSCEKNKTIQPW--------------------------QVVQSLKKVNFTTKLGEQVWFDSTGATAAKYDVVNWQRGFNGEVQFKAVGYYDASLPSGQQFVLNSEDIMWAGEKREKPRSVCSESCPPGTRKAAQKGRPVCCYDCIPCAEGEISNQ--TDSNNCEQCPGEYWSNADRDKCILKVIEFLSFTEVMGIILVFFSLFGAVLTVLVAILFLIEKDTPIVKANNSELSFLLLFSLTLCFLCSLTFIGRPSQWSCMLRHTAFGITFVLCISCVLGKTVVVLMAFRATLPGSNIMKWFGPLQQRLSVLAFTLIQVLICVLWLTVSPPFPYENMNYYKERIILECNLGSAIGFWAVLGYIGVLAFLCFVLAFLARKLPDNFNEAKFITFSILIFCAVWITFIPAYVSSPGKFTVAVEIFAILASSFALLFCIFTPKCYIILFKPELNTKKNMM--------GK--------------
>Ipu_sub9_4
----------FVMFFFVLLLYFSL-AKGEN--CHILDSPAYPLL-------SKDGDVIIGGLFSIHGDIKLSSLQYTEKPEPLICTSFNLREFRFAQTMTFVIEEINRSKSLLPNITIGYRIYDNCGSRLLSMKAAMALMNGQDMTADDACSGQAVVQAIIGESESSPTVVLTKTTGPFRIPVISHAATCECLSNRKEYHSFFRTLASDYYQSRALAYLVKHFGWSWVGAVNSDNDYGNNGMAIFLNAAKEEGICVEYSEKFDRSDPVKLMKVVDIIKKGTAKVIIVFLGHVEMNVLVEELILRNVTGYQMLGVEAWITAVNLVTPTSYNVLLGSMGFDVGKLNIGGFAEYVSNEFWQRDFPCLNT-KGNISQT-ENNCSRYDEIITFKNYNEDIAELRYANNIYSAIYAVAHSLHSLLRCTENKNCENGKTIQSW--------------------------QVVESLKKVNFTTKTEERVWFDSTGATAAKYDVVNWQRGFDGEVQFKVVGYYDAALPAGQQIVLNANDISWAGGKPEKPRSVCSESCPPGTRKAAQKGRPVCCYDCIPCAEGEISNQ--TDSNNCEQCPEEYWSNADRDKCVLKVIEYLSFTEVMGIILVFFSLFGAVLTVLVAILFLIKKDTPIVRANNSELSFLLLFSLTLCFLCSLTFIGRPSKWSCMLRHTAFGITFVLCISCVLGKTVVVLMAFRATLPGSNIMKWFGPLQQRLSVLAFTLIQVLICVLWLTVSPPFPYKNMNYYKEKIILECNLGSAIGFWAVLGYIGVLAFLCFVLAFLARKLPDNFNEAKFITFSILIFCAVWITFIPAYVSSPGKFTVAVEIFAILASSFALLFCIFTPKCYIILFKPELNTKKNMM--------GKMAS-----------
>Ipu_sub9_5
----------FVMFFFVLLLYFSL-AKGEN--CHILDSPAYPLL-------SKDGDVIIGGLFSIHGDIKLSSLQYTEKPEPLICTSFNLREFRFAQTMTFVIEEINRSKSLLPNITIGYRIYDNCGSRLLSMKAAMALMNGQDMTADDACSGQAVVQAIIGESESSPTVVLTKTTGPFRIPVISHGATCECLSNRKEYPFFFRTIASDYYQSRALAYLVKHFGWSWVGAVNSDNDYGNNGMAIFLNAAKEEGICVEYSEKFDRSDTAKIMKVVDIIKKGTAKVVIIFIAQADMNVLIDQLILKNVTGYQMIGVESWITAINLATPASYNVLIGSIGLDVGKLNIGGFADYVIKEFWETDFPCLNK-EGNISQT-ENNCKRYEEIIPFKNYNEDISELRYANNIYSAIYAVAHSLHSLLRCTEKKNCENDKTIQSW--------------------------QVVEALKKVNFTTKLGDHVWFDSTGATAAKYDVVNWQRGFNGEVQFKAVGYYDASLPNGQQFVLNTADIVWAGEKREKPRSVCSESCPPGTRKAAQKGRPVCCYDCIPCAEGEISNQ--TDSNNCEQCPGEYWSNAVRDKCVLKVIEFLSFTEVMGIILVFFSLFGATLTVLVAILFLKEKDTPIVKANNSELSFLLLFSLTLCFLCSLTFIGQPSHWSCMLRHTAFGITFVLCISCVLGKTFVVLMAFRATLPGSNVMKWFGPLQQRLAVLAFTFIQVLICVLWLTVSPPFPYKNMNYYKEKIILECNLGSAIGFWAVLGYIGVLAILCFVLAFLARKLPDNFNEAKFITFSILIFCAVWITFIPAYVSSPGKFTVAVEIFAILASSFALLFCIFTPKCYIILFKPELNTKKNMM--------GKMVS-----------
>Dre_sub9_3
----------MLLFIYILLLFHQLHTKAGNTQCRIMGDSTYPLI-------SKNGDITIGALFPIHSTETLTSLKFTRKPQPISCSSVNLRDFRLAEIMIFAIEEINKSESLLPNVTIGYQVYDTCGSRLSTMSAIMGLMNSQGFDAEDGCKGQTPIQAIIGDSESSATVILTRTTGPFKIPVISHSASCECLSNRNDYPSFFRTTASDYHQSRALVHIVKHLGWTWLGAVSSDNDYGNYGMSIFQKIAQEEGICMEYSVKFYRTEQEKLQKVVETMKKGTAKVIVAFVSFLEMGLLIDQLSVQNITGLQMIGVKSWITSENYITPKSFHVLGGSLGFAMRKMYIEGFSDFALKTFWEKHFQCSQT-KPNASNY-ASSCSRYNDLLMLKNYKEDVTEHRYSSNVYEAVYAVAYSLHSLLKCKERVKCEKGMTIQPQ--------------------------QVVEALKKVNFSVKFGDRVWFDSTGSTVAQYEVVNWQRISDESFQFKTVGYYDASLPPNQRFLLNTENIIWAGGMLEKPRSVCSESCPPGTRKASQKGRPACCYDCIPCAEGEISTD--TDSNNCKQCPGEYWSNDKKNKCVLKAVEFLSFTEVMGVLLLFVSLFGVGLTTLVAILFYNKKDTPIVRANNSELSFLLLFSLILCFLCSITFIGRPTEWSCMLRHTAFGITFVLCISCVLGKTIVVLMAFKATHPGSNVMKWFGPVQQRLSVLVFTFIQVIICVLWLTISPPFPYRNMKYYKEKIILECSLGSIVGFWAVLGYIGLLAALCFILAFLARKLPDNFNEAKFITFSMLIFCAVWITFIPAYFSSPGKLTVAVEIFAILASSIGLLFCIFAPKCYIILCKPEQNTKQHIM--------GKNN------------
>Dre_sub9_9
----------MLLFLYTLLLFHHLHTKAGNTLCRIMGDPQYPLL-------STDGDITIGALFPVHSTETLPSFEFTKQPQLLSCSSVYLRDFRLAQILIFAIEEINRSVQLLPNISIGYRIYDTCGSRQSTMSAIMGLMNGQEFGAGERCNGRSPIHAIIGESESSATVILSRTTGPFKIPVISHSASCECLSNKKDYPSFFRTMASDYHQSRALAYLVKDLGWSWVGAVSSDNEYGNYGMSIFLKIAQEVGICVEYYAKFYRTEAENLHKAVNMIKKGTAKVIVAFVSLPEMGILVDQLSIENITGLQMIGVKSWITVKSFITPSSFHVLKGSLGIAVKKISVEGFAEYAINEFWKKGFPCLKS-EVNSSRY-ALSCSRYEDLFVLKSISEDVPEQRYASYVYKAVYAVAHSLHSLFNCKEHEGCEKDLTIQPQ--------------------------QVVEALKKVKFTIKTGDHVWFDSTGAAVAQYDVVNLQLDSYGSTLFKSVGYYDASLPPEQQFVLNTTNIIWAGGE-QKVRSVCSESCPPGTRKATQKGRPVCCYDCIQCADGEISNE--TDSNNCKQCPEEYWPNTEKSKCVLKIVEFLSFTELMGIVLVIFSLFGVTLTVLVTFLFYSKKDTPIVKANNSELSFLLLFSLTLCFLCSLTFIGRPTEWSCMLRHTTFGITFVLCISCILGKTIVVLMAFRATIPGNNMIKWFGPVQQRLSVLAFTLIQILICVVWLTISPPFPSKNIKYYKEKIILECSLGSTIGFWIVLGYIGLLAVLCFILAFLARTLPDNFNEAKFITFSILIFCAVWITFIPAYVSSPGKLTVAVEIFAILASSFGLLFCIFAPKCYIILFKPEQNTKQHIM--------GKTISKN---------
>Dre_sub9_7
--------XGMLLFLYSVLSLYHLNTKAENTLCQMIGNPKYPLL-------SKDGDITIGALFVIHSEVSLPSFAFTQKPNLLSCSSLNIKDFRLAQTMIFAIEEINKNTNLLPNISVGYQIYDTCGSRFHSMSATMALMNGPKNSEGYTCNEQSSVHAIVGETESSNTIILSRTTGPFKIPVISPTATCECLSNRKEFPSFFRTIASDYHQSRALAYIVKHFGWTWVGAVNSDNDYGNNGMATFQKTAKEVQICVEYSVKFIRTETEKIRNVVNVIKKGTAKVIVAFLTGFEMKSLLEQLSSQNITGLQMIGVEAWITSKTLITSKSFHVLGGSLGFAVRKIQIEGFADYVMKAFWDTAFQSFSN-A-------DLNYSQYQDLLLVKNYNEDVLEQRFVSYVYKAVYALAHSLHSLLRCTEQGGCGKALTIQPH--------------------------QLVEALRKVNFTVKMGDQVWFDSTGGVIAQYDVVNWQQNSDGSVQFQSVGYYDASLSPDQRFMLNTEKIVWAGGQLEKPRSVCSESCPPGTRKASQKGRPVCCHDCIPCADGEISNE--TDSNNCKQCPGEYWSNANKNKCVTKAVEFLSFTEVMGIILVFFSLFGAGLTVLVAILFYSKKDTPIVKANNSELSFLLLFSLTLCFLCSIPFIGRPTQWSCMLRHTAFGITFVLCISCILGKTIVVLMAFKATLPGSNIMKWFGPVQQRLSVLAFTLIQGLICVIWLTKSPPFPYKNMKYFQEQIILECSVGSTIGFWAVLGYIGLLAVLCFILAFLARTLPDNFNEAKFITFSMLIFCAVWITFIPAYVSSPGKLTVAVEIFAILASSFGLLFCIFAPKCYIILLQPEQNTKQQMM--------AKTPSKI---------
>Dre_sub9_2
-----------MFLFYTILLFHLLHTKVENSLCRIMGDSNYPLF-------SKNGDVSIGGIFAIHRKETLPSFEFMQKPQPLSCSSVNLRDFRLAQTMIFAVEEINRSKSLLPNVSIGYKIYDTCGSRLSTMTAIMGLMNGQDFSTEDRCNGQSRLHAIIGESESSATIVLSRTTGPFRIPVISHSSSCECLSNKKDYPSFFRTISSDYHMSRALVYIVKHLDWSWVGAVNSDNDYGNNGMAIFLKAAHEEGICVEYSVKFYRTEPEKLKKVVDTINKGTAKVIVAFVSFVEMGLLIDQLSIQNITGIQMIGVEPWITANTYITSNSFRAMGGSLGFATKYIYIEGFAEYVMTPFWNTAFPCSES-DRNHSHY-ELICSRYEDLLALKNDNKDVNEHRYSSNVYKAVYAVAHSLHGLLNCKEQEGCEKGLTIQPQ--------------------------QVVKALKNINFTIKSGDSVWFDNTGSVVALYEVVNWQKDSDGSFQFKSVGFYDAMMPPYKNLRLNTKNIVWAGGQLEKPRSVCSESCAPGTRKAAQKGRPVCCYDCIPCAEGEISNE--TDSINCKQCPGEYWSNTERNRCVIKAVEFLSFSEVMGIVLVIFSLFGAGLTVLVAVLFYSKKDTPIVKANNSELSFLLLFSLTLCFLCSLTFIGQPTKWSCMLRHTAFGITFVLCISCVLGKTIVVLMAFKATLPGSNVMKWFGPVQQRLSVFAFTLIQVLICVLWLTISPPFPYKNMKYYKEKIILECNLGNTIGFWAVLGYIGLLAALCFLLAFLARKLPDNFNEAKFITFSMLIFCAVWITFIPAYVSSPGKFTVAVEIFAILSSSFGLLVSIFAPKCFIILLKPEQNTKQHVM--------GKTTCSL---------
>Cid_sub9_2
----------MLIFPFTLLLFYHLNTKVENTLCRMMGDPKYPLL-------FQDGDIIIGALFVIHTEVSLPSFEFTQKPQLLSCSSVNIKDFRLAQTMIFAIEEINKSKSLLPNVSVGYQIYDTCGSRLSSMSATMALMNGPEFATGDRCSGQSLIHAIIGETESSNTVILSRTTGPFKIPVISPTATCECLSNRKEYPSFFRTIASDYHQSRAIAYIVKYFGWSWVGAVSSDNDYGNYGMAIFLKTAQEVGICVEYSVKFLRTETEKIKKVVHMIKQGTAKVIVAFLTGFEMKSLLEQLTIQNITGLQMIGVEAWITAKSLMTPNSFRVLGGSLGFAVKKIQIEGFADYAMKAFWETAFPCSSN-D-------EVNCSQYQDLFVVKNYNEDVPEQRFLSHVYKAVYAVAHSLHSLLKCKEQAGCEKGLTIQPQ--------------------------QVVESLKKVNFTVKTGDHVWFDSTGGAIAQYETVNWQQKSDGSLQFKPVGYYDASLPPDQRFVINTKNIIWAREKLEKPRSVCSESCSPGTRKAAQRGRPVCCYDCIPCADGEISNE--TDSINCKQCPGEYWSNAEKNECVLKAVEFLSFTEVMGIMLGFFSLFGVGLTALVAILFYSKKDTPIVKANNSELSFLLLFSLTLCFLCSLTFIGQPTEWSCMLRHTAFGITFVLCISCVLGKTVVVLMAFRATLPGSNVMKWFGPSQQRLSVLAFTLIQVLICVLWVLISPPFPYKNIKYYKEKIILECSLGSTIGFSAVLGYIGLLAVLCFILAFLARMLPDNFNEAKFITFSMLIFCAVWITFIPAYVSSPGKFTVAVEIFAILASSFGLLFCIFAPKCYIILLKPEQNTKQHMM--------GKT-------------
>Dre_sub9_12
----------MVSFIWTLLLVVPLQAKAENSLCRMMGQNINPLI-------SKEGEVTIGALFPIHSIEILPSFEFTVKPQLLSCSSVNLRDFRMAQTMTFAIDEINKNQSLLPNVSIGYRIYDTCGSRLSSMSATMALMNGKEFSAEDKCNGQSAIHAIIGETESSATVILSRTTGPFKIPVISHSATCECLSNRKNHPSFFRTIASDYHQSRALAYIVKHFGWSWVGAVNSDNDYGNNGMAIFLNTAQEEGICVEYSEKFYRTDPEKLRKVVDTIKNSTAKVIVAFLTSLEMENLLQELTKANITGLQIIGVEAWITANSLLTPNSFRVLGGSLGFAVPKVNIQGFSNYVIKDFWETAFPCSET-EINVSQYSSLSCNSYDDLLLLKNYNEDVPEQRYASNVYKAVYAVAHALHSLLKCKVNEGCKKDLKIQPQQVMIAIQIDNVRVIAKSDLLSCTSFSQVVDTLKEINFTINMGDRVWFDSTGATIAQYEVINWQQGSDGSIQFKTVGYFDASLPHDQRF---------------KPKSVCSENCPAGTRKAVQKGRPVCCYDCIPCADGEISND--TDSVNCKQCPGEYWSNAEKNRCVLKTVEFLSFTEVMGIVLVFFSLFGVGLTVLVAILFYSKKETPIVKANNSELSFLLLFSLTLCFLCSLTFIGRPTEWSCMLRHTTFGITFVLCISCVLGKTVVVLMAFRATHPGKDIMKWFGPVQQRLSVIALTLIQVLICVLWLTISPPYPYKNMKYFKEKTILECNLGSTIGFSAVLGYIGLLAVLCFFLAFLARTLPDKFNEAKFITFSMLIFCAVWITFIPSYVSSPGKLTVAVEIFAILASSFGLLFCIFAPKCYVILLKPEQNTKQHIM--------GKISS-----------
>Mam_sub9_3
----------MLLFLYKLLIFYYLNVKAEKTFCQMMGDPKYPLL-------SKDGDITIGALLAIHSKLTLSSFNFKQKPQLLSCSSVNLQDFRMVQMMIFAIDEINRNKMLLPNVSVGYRIYDTCGSRLSSMSATMALMNGPEFAAGERCNGQSSIHAIIGEPQSSATVILSRTTGSFNIPIISQSATCECLSNRKDYPSFFRTIASDYHQSRALAYIIKHFGWSWVGAVNTDNDYGNYGMAIFLKIAQEEGICVEYSVKFYRTETEKLKKVVDIIKQGTAKVIIAFLTSFEMSNLLEQLSIQNITGLQMIGVEAWITAKSLIITKSFNFLGGSLGFAVRKINVEGFSDYVINAFWDTAFPCSQI-EGNSSQY-ALNCSIYQDLLELKTYNEDVPEQRYASNVYKAVYAVAHSLHNILKCREQKGCEKGLRIQPQ--------------------------EVVEALKSVNFTVKFGDHVWFDNTGGVVAQYEIVNWQQKSDGSVQFKPVGYYDASLPPDQRIVLNTENIIWAGGQLEKPRSMCSESCPPGTRKAAQKGRPVCCYDCIPCADGEISNE--TDSNNCKQCPGEYWSNAEKNKCVLKDVEFLSFTEVMGIVLVFFSLFGVGLTVLVAILFYSKKDTPIVKANNSELSFLLLFSLTLCFLCSLTFIGQPTEWSCMLRHTAFGITFVLCISCVLGKTIVVLMAFKATLPGSNVMKWFGPSQQRLSVLAFTLVQVIICVLWLTIYPPFPYKNMKYYKEKIILECSLGSIIGFSTVLGYIGLLAFLCFILAFLARTLPDNFNEAKFITFSILIFCAVWITFIPAYVSSPGKFTVAVEIFAILASSFGLLLCIFAPKCHIILFKPEKNTKQHMM--------GK--------------
>Cid_sub9_4
----------MLLFLYTLLLFHHLQTMVENTLCRIMGETMYPLL-------SRDGEVTIGGIFALHSKLTSSSFEFTQKPQPLSCSSVNIRDFRMAQIMIFAIEEINRSESLLPNVSVGYQIYDNCGSRLFSMNSTMALLNGHEFAAEGRCNGQSIIHAIIGESESSATVILSRTTGPFKIPVISQSATCECLSSRKDYPSFFRTIASDYHQSRALAYIVKHFGWSWVGAVNTDNDYGNYGMAIFLKIAQEEGICVEYSVKFYRTETEKLKKVVDIIKQGTAKVIVAFLTSFEMSNLLEQLSIQNITGLQMIGVEAWITAKSLIITKSFNFLGGSLGFAVRKINVEGFSDYVINAFWDTAFPCSQI-EGNSSQS-ALNCSIYQDLLKLKTYNEDVPEQRYASNVYKAVYAVAHSLHNILKCREQKGCEKGLRIQPQ--------------------------EVVEALKSVNFTVKFGDHVWFDNTGSVVAQYEIVNWQQKSDGSVQFKPVGYYDASLPPDQRIVLNTENIIWAGGQLEKPRSVCSESCPPGTRKAAQKGRPVCCYDCIPCADGEISNK--TDSNNCKQCPGEYWSNAEKNKCVLKDVEFLSFTEVMGIVLVFFSLFGVGLTVLVAILFYSKKDTPIVKANNSELSFLLLFSLTLCFLCSLTFIGQPTEWSCMLRHTAFGITFVLCISCVLGKTIVVLMAFKATLPGSNVMKWFGPSQQRLSVLAFTLVQVIICVLWLTISPPFPYKNMKYYKEKIILECSLGSIIGFSTVLGYIGLLAFLCFILAFLARTLPDNFNEAKFITFSILIFCAVWITFIPAYVSSPGKFTVAVEIFAILASSFGLLLCIFAPKCHIILFKPEKNTKQHMM--------GK--------------
>Dre_sub9_10
----------MSVFFCTLLIFFQLYAKAEKPICIMMGDPKYPLL-------SKEGDISIGAVFPVHSIETLPLFKFTQKPQLLSCSSVSIRDFRMAQIMAFAIEEINRNESLLPNVSLGYQIYDTCGSGLSLMGANMALMNVQEFASRGSCNGQSPVHAIIGETESSNTVILSRTTGPFKIPVISPSASCECLSNRKEYPYFFRTIASDYHQSRALAYIIKYFGWSWVGAVNSDNDYGNHGMAIFLSTAEKEGVCVEYSVKFQRTEPEKLKKVVDTIKKGTSKVIVAFLTEFEMKNLLEYLIIQNVTGLQVIGVEAWITANSMIKPNSFHVLGGSLGFAVKKLNIEGFEDYVTKAFWETAFPCSQTSQKENSQY-KLICNIYRDLLVLKNDNKDVPEQRYASNVYKAVYAVAHSLHNILKCRENGACETDMKIQPQ--------------------------QVVEALRKVNFTIKMGDCVWFDSTGAVVAQYEVVNWQPDYNGSIQFKPVGYYDASLPPNQRFVINTENIIWAGGQLKKPRSVCSENCPPGTRKAVQKGRPVCCYDCIPCAEGEISNE--TDSNNCKQCPGEYWSNAEKNKCVLKAVEFLSFKELMGIVLVFFSLLGAGLTTLVAILFYSKKDTPIVKANNSELSFLLLFSLMLCFLCSLTFIGRPTEWSCMLRHTAFGITFVLCISCVLGKTIVVLMAFKATLPGSDVMKWFGPIQQRLSVLVITIVQVLICVLWLAVSPPLPYKNTKYFKEKIILECSLGSTIGFSAALGYIGLLAILCFILAFLARTLPDKFNEAKFITFSMIIFCAVWITFIPSYLSSPGKLTVAVEIFAILASSFGLLFCIFLPKCYIIMCKPEQNTKLHII--------GKLNK-----------
>Dre_sub9_6
----------MLILLSIFLLFNEPFTKAEDTICQKMGDPKYALF-------SKVGDVTIGGIFSIRSVEILPSLEFTQKPQLLSCSSVNLRDFRMAQIMIFAIEEINRSESLLPNVSIGYKIYDSCGSRLSSISATMSLMNDQEFPKGNICNGQYPIHAIIGETESSATVILSRTTGPFKIPVISHSATCECLSNRRDYPSFFRTIASDYHQSRALAYIVKYFGWSWVGAVNSDNDYGNNGMAIFLKTAQEEGICVEYSVKFYRTEPEKLQKVVETMKRSTTKIIIAFLSRVEMVNLLEELSIQNISGFQVIGVEAWTTAKSLITPNSFHILGGSLGFAVRKIDTEGFLDYVIKSFWDSAFPCLIV---NSSQL-KVNCSSYKDLLVLKNDNEDVPEQRYASNVYKAVYAVAHSLHSLLNCKEKKGCQKNLTIQPY--------------------------QMVEALKKVNFTIKFGDRVWFDSTGATIAQYEVVNWQQDSDGLIQFKPVGYYDASLPPDKRFVVKTENIIWAGGKLKKPKSVCSESCPPGTRKAAQKGRPVCCYDCIPCAEGEISNE--TDSVNCKQCPLEYWSNTEKNKCVFKSVEFLSFTEVMGVVLVFFSLFGVGLTMLVAILFYNKKDTPIVKANNSELSFLLLFSLTLCFLCSLTFIGRPTEWSCMLRHTTFGITFVLCISCVLGKTIVVLMAFKATLPGSNIMKWFGPVQQRLSVLAFTLIQVIICVLWLIISPPFPYKNMKYYKEKIILECSLGATICFSAVLFYIGLLAILCFILAFLARKLPDNFNEAKFITFSMLIFCAVWITFIPAYVSSPGKFTVAVEIFAILASSFGLLFCIFVPKCYIILFKNEQNTKQHIM--------GKIK------------
>Cid_sub9_6
----------LLVFLSALLLCQRPYTKAENTLCQNMGDPKYALL-------FKDGDVTIGGLFSIRSIEILPSFDFIEKPQLLSCSSVNLRDFRMAQIMIFAIEEINRSKSLLPNVSIGYKIYDSCGSRMSSMSATMALMNGQEFAGGDRCSGQSPIHAIIGETESSATVILSRTTGPFKIPVISHSATCECLSNRKDYPSFFRTIASDYHQSRALAHIVKYFGWSWVGAVNSDNDYGNNGMAIFLKTAQEEGICVEYSVKFYRTEPEKLQKVVDTMKRSTTKVVVAFLSRVEMVNLLEQLSIQNITGLQVIGVEAWTTAKSLITPNSFHVLGGSLGFAVRKINTEGFSDYVIKAFWDTAFPCSQT-EGNSPQD-NLNCSRYKDLLVLKNYNEDVSEQRYASNVYKAVYAVAHSLHSLLKCKEHEGCEKSLKIQPQ--------------------------QVVEALKNVNFTVKFGDHVWFDSTGATVAQYEVVNWQQDSDGSIHFKPVGYYDASLPPGQRFVVNTKNIIWAGGQLEKPKSVCSESCPPGTRKAAQKGRPVCCYDCIPCAEGEISNE--TDSNNCKQCPGEYWSNAEKNKCVLKAVEFLSFTELMGIVLVFFSLFGVGLTVLVAILFYCKKDTPIVKANNSELSFLLLFSLTLCFLCSLTFIGRPTEWSCMLRHTAFGITFVLCISCVLGKTVVVLMAFRATLPGSNVMKWFGPAQQRLSVLVFTLIQVLICVLWLTLSPPFPYKNMKYYKENIILECSLGSIIGFSAVLGYIGLLAVLCFILAFLARKLPDKFNEAKFITFSMLIFCAVWITFIPSYVSSPGKFTVAVEIFAILASSFGLLLCIFVPKCYILLFKPEQNTKQHMI--------GKI-------------
>Ppr_sub9_5
----------MLVFLFALLICHKPYIKAENPLCQKMGDPKYPLL-------FKNGDVTIGGLFSIRSIEILPSFDFIQKPQLLSCSSVNLRDFRMAQIMIFAIEEINRSKSLLPNVSIGYKIYDSCGSRLSSMSASMALMNGHEFAGGDRCHGQSPIHAIIGETESSATVILSRTTGPFKIPVISHSATCECLSNRKDHPSFFRTIASDYHQSRALVYIVKYFGWTWVGAVNSDNDYGNNGMAIFLKTAQEGGICVEYSVKFYRTEPEKLQRVVDTMKRSTTKVVVAFLSRVEMVNLLEQLSIQNITGLQVIGVEAWTTAKSLITPNSFRVLGGSLGFAVRKVNTEGFSDYVIKAFWDTAFPCSQT-GGNSPQD-NLNCSRYKDLLVLKNDNEDVPEQRYASNVYKAVYAVAHSLHNLLKCKEQEGCEKNLTIQPQ--------------------------QVVEALKKVNFSVKFGDRVWFDSTGATVAQYEVVNWQQDSDGSIQFKPVGYYDASLHPEQRFVVNIKDIIWAGGQLEKPRSVCSESCPPGTRKAAQKGRPVCCYDCIPCAEGEISNE--TDSNNCKQCPGEYWSNAEKNKCVLKTVEFLSFTEVMGILLVFFSLFGEGLTVLVAILFYSKKDTPIVKANNSELSFLLLFSLTLCFLCSLTFIGRPTELSCMLRHTAFGITFVLCISCVLGKTIVVLMAFKARLPGSNVMKWFGPSQQRLSVLAFTLIQVLICVLWVTLSPPFPYKNMKYYKEKIILECSLGSTLGFSAVLGYIGLLAVLCFILAFLARKLPDNFNEAKFITFSMIIFCAVWITFIPAYVSSPGKLTVAVEIFAILASSFGLLLCIFAPKCYIILFKPEENTKKNVM--------GKI-------------
>Cid_sub9_9
----------MSVFLCTLLFIFQLHAKAEKPLCRMMGDPKYPLL-------SKDGDVNIGALFPIHNIETLPSFQFKQKPQLFSCSSVSLRDFRMAQIMIFAIEEINRSERLLPNVSIGYRIYDTCGSRLTSMGANIALMNGQEFASGDRCNGQSPIHAIIGETESSNTVILSRTTGPFKIPVISPSASCECLSNRKDYPYFFRTIASDYHQSRALAYIIKYFDWSWVGAVNSDNDYGNYGMAIFLNTAEKEGICVEYSVKFQRTEPEKLKNVVDTIKKGTAKVIVAFLTNFEMNNLLDHLIIQNITGLQVIGVEAWITENSMVTPNSFDVLGGSLGFAVKKINIEGFADYVIKAFWDTAFPCSQT-EGNYSQY-ELICNAYQDLLVLKSDNEDVPEQRYASNVYKSVYAVAHSLHNLLKCKEKEGCETDLKIQPE--------------------------QVVEALKKVNFTIKMGDYVWFDSTGAVVAQYEIVNWQQDSNGSIMFKPVGYYDASLAPGQQIMLNTDNIIWAGGQLEKPRSVCSESCPPGTRKAAQKGRPVCCYDCIPCAEGEISNE--TDSNNCKQCPMEYWSNAEKNKCVLKAVEFLSFTEVMGIVLVFFSLFGVGLTVLVAILFYSKKNTPIVKANNSELSFLLLFSLILCFLCSLTFIGQPTEWSCMLRHTAFGITFVLCISCVLGKTIVVLMAFRATIPGSNIMKWFGPAQQRLSVLVFTLVQVFISVLWLTISPPFPYKNMKYYKEKIILECSLGSTIGFSAVLGYIGLLAVLCFMMAFLARTLPDKFNEAKFITFSMLIFCAVWITFIPSYVSSPGKFTVAVEIFAILASSFGLLFCIFAPKCYIIMCKPEQNTKQHMM--------GKFNK-----------
>Dre_sub9_4
----------MSVFLYTVLIFI-FYTKAENPLCQMMGNPKFPLL-------SKDGDVNIGAIFSVHSTEILTSFTYTQKPQLLSCSSVSLRDFRMVQTMIYAIEEINRSLGLLPNITVGYQIYDACGSRLSAMSATMALMNGPEFTWRDRCTGQSPIHAIIGETESSATVILSRTTGPFKIPVISPSATCECLSNRKEYPSFFRTIASDYHQSRALAYIVKHFGWSWVGAVNTDNDYGNNGMTTFLNTAQEEGICVEYSVKFYRTEPEKLQKVVETIKKGTAKVIVAFLTSSEMYNLLEQLSIQNITGLQMIGVEGWITAKSLITPNSFHVLGGSLGFAVRKTAIEGFADYVIKSFWETAFPCTMT-IGNSSQY-SLSCGIYQDLLLLKNYNEDVPEQRYSTNVYKAVYAVAHSLHSLLKCKE-DGCKKGLAIQPQ--------------------------QVVGALKKINFTLKLGDIVSFDSTGATVAQYEVVNWQKDANESIKFKPIGYYDASLPPHQRFVLHTENIIWAGGQLDRPRSVCSESCPPGSRKAAQKGRPVCCYDCIPCAEGEISNQ--TDSNNCKQCPGEYWSNAEKNKCVLKDVEFLSFTEIMGIVLVIFSLFGAVLTALMAILFYRKKDTPIIKANNSELSFLLLFSLILCFLCSLTFIGRPTEWSCMLRHTAFGITFVLCISCVLGKTIVVLMAFKAALPGNNIMKWFGPVQQRLSVFALTLIQVLICVLWLTMSPPFPHKNLKYYQEKIVLECNLGSNIGFWAVLGYIGLLAVLCFILAFLARKLPDNFNEAKFITFSMLIFCAVWITFIPAYVSPPGKFTVAVEIFAILASSFGLLFCIFVPKCYIILCKPEKNTKQHLM--------GKVLM-----------
>Cid_sub9_1
----------MSVFLYTLLLTFQRHAKAEKPLCQMIGDPKYPLL-------SKDGEVNIGALFSVHSIESLPSFEFTQKPLLLSCSSVRLRDFRMAQTMIFAIEEINRSESLLPNVSIGYQIYDTCGSRLSSMSATMALMNGPEFTAENRCNGQSPIHTIIGETESSATVILSRTTGPFKIPVISPSATCECLSNRKEYPSFFRTIASDYHQSRALAYIVKYFGWSWVGAVNSDNDYGNNGMAIFLNTAQEEGICVEYSVKFYRTEPEKLQKVVDTVKKGTAKVIVAFLNSSEMYNLLKQLIIQNITDLQMIGVEGWVTAKSLIIPNSFRVLGGSLGFAVRKIDIGGFSDYVIKAFWDTDFPCSQV-ERNSSQY-ALSCNIYQDLLLLKNDNEDVPEQRYASNVYKAVYAVAHSLHSLLKCKEKEGCEKDLKIQPQ--------------------------QVVEALKRVNFTVKMGDRVWFDSTGATVAQYEVVNWQQDSDGSIQFKPVGYYDASLPPHQRFVLNTENIIWAGGQLEKPRSVCSESCRPGTRKAGQKGRPVCCYDCIPCAEGEISNE--TDSNNCKQCPGEYWSNAEKNKCVLKAVEFLSFTEVMGVVLVIFSLFGVGLTVLVAILFYNKRDTPIVKANNSELSFLLLFSLTLCFFCSLTFIGRPTEWSCMLRHTVFGITFVLCISCVLGKTIVVLMAFKATLPGSNVMKWFGPTQQRLSVLSFALIQVLICVLWLTISPPFPYKNMKYYKEKIILECSLGSTIAFSAVLGYIGLLAVLCFILAFLARTLPDNFNEAKFITFSMIIFCAVWITFIPSYVSSPGKFTVAVEIFAILASSFGLLFCIFAPKCYIILLKPEQNTKQHIM--------GKV-------------
>Cid_sub9_5
----------MSVFLYTLLLTFQHHAKAEKPICRMMGDPKYPLL-------SKDGEVTIGALFSVHSIESLPSFEFTQKPLLLSCSSVSLRDFRMAQTMIFAIEEINRSESLLPNVSIGYQIYDTCGSRLSSMSATMALMNGPEFTAENRCNGQSPIHAIIGETESSATVILSRTTGPFKIPVISPSATCECLSNRKEYPSFFRTIASDYHQSRALAYIVKHFGWSWVGAVNTDNDYGNNGMAIFLNTAQEEGICVEYSVKFYRTEPEKLQKVVDIIKKGTAKVIVAFLTSSEMYNLLEQLSIQNITDLQMIGVEGWITAKSLIIPNSFRVLGGSLGFAVRKINIGGFADYVIKAFWETAFPCSQT-EGNFSQY-ALSCNKYQDLLALKNYNEDVPEQRYSSNVYKAVYAVAHSLHSLLKCKEQPGCEKGLKIQPQ--------------------------QVVEALKNVNFTVKMGDRLWFDSSGAAVAQYEVVNWQKDSNGSIEFKPVGYYDASLPPHQRFVLNTENIIWAGGRLEKPRSVCSESCPPGTRKAAQKGRPVCCYDCIPCAEGEISNE--TDSNNCKQCPGEYWSNAEKNKCVLKAVEFLSFTEVMGIVLVIFSLFGVGLTVLMAILFYSKKDTPIVKANNSELSFLLLFSLTLCFLCSLTFIGRPTEWSCMLRHTAFGITFVLCISCVLGKTIVVLMAFKATLPGSNVMKWFGPPQQRLSVLAFTLIQVLICVLWLSKSPPFPYKNLKYYNEKIVLECSLGSTIGFWAVLGYIGLLAFLCFILAFLARKLPDNFNEAKFITFSMLIFCTVWITFIPSYVSPPGKFTVAVEIFAILASSFGLLFCIFAPKCYIILCKPEQNTKQHLM--------GK--------------
>Ppr_sub9_3
----------MYFFLYTLLLIFQIHAKAEKPLCRMMGDPKYPLL-------SKDGDIIIGALFSVHGIESLPSFEFTQKPLLLSCSSVSLRDFRMAQTMIFAIEEINQSQSLLPNVSIGYKIYDTCGSRLSSMSATMALMNGPEFTAKNRCNGQSPIHTIIGETESSATVILSRTTGPFKIPVISPSASCECLSNRKEYPYFFRTIASDYHQSRALAHIVKYFGWSWVGAVNSDNDYGNNGMSIFLNTAQEEGICVEYSVKFYRTEPEKLQKVVDTIKKGTAKVIVAFLTSSEMYNLLEQLSIQNITDLQMIGVEGWITAKSLIIPNSFRVLGGSLGFGVRKIDIGGLADYVIKAFWETTFPCPHA-EGNFSQY-ALSCNKYQDLLALKNYNEDVPEQRYSSNVYKAVYAVAHSLHSLLKCKEQAGCEKGLTIEPH--------------------------QVVEALKNVNFTIKMGDRLWFDSTGAVVAQYEVVNWQKDSNGSVQFKPVGYYDVSLPPHQRFVLNTKNIIWAGGKLEKPRSVCSESCPPGTRKATQKGRPVCCYDCIPCAEGEISNE--TDSNNCKQCQGEYWSNAQKNKCVLKAVEFLSFSEVMGIVLVFFSLFGVGLTVFMVILFYSKKDTPIVKANNSELSFLLLFSLILCFLCSLTFIGRPTEWSCMLRHTAFGITFVLCISCVLGKTIVVLMAFKATLPGSNVMKWFGPPQQRLSVLAFTLIQVLICVLWLTKSPPFPYKNLKYYHEKIVLECSLGSKIGFGAVLGYIGLLAVLCFILAFLARKLPDNFNEAKFITFSMLIFCTVWITFIPSYVSPPGKYTVAVEIFAILASSFGLLFCIFAPKCYIILCKPEQNTKQHLM--------GK--------------
>Ppr_sub9_1
----------MLLFFYTLLLL--IKVKAEKPICRMMGDPKYPLF-------SKDGDVTIGALFPIRSIETLPSFEFTLKPQLLSCSSVNLRDFRMAQTMTFAIHEINKSPSLLPNVSIGYRIYDTCGSRLSSMSATLSLMNGEGFAYEDTCNGQSPIHAIIGETESSATVILSRTTGPFKIPVISHSATCECLSNRENYPSFFRTIASDYHQSRALAYIIKHFGWSWVGAVNSDNDYGNNGMAIFLNTAQEEGICVEYSVKFYRTEPEKLRQVLGTIKNSTAKVIVAFLTSFEMENLLEQLSTNNITDLQMIGVEAWITAKSLISPYSFHVLGGSLGFAVRKIDIEGFSDYVIKSFWDIDFPCSQV-ERNSSQY-ALSCNMYHDLLLLKSGIEDVPEQRYASNVYKAIYAVAHSLHSLLKCKEKEGCEKNVKVQPE--------------------------QVVEALKRVNFTVKMGDRVWFDSTGAAVAQYEVINWQQDSDGSVQFITVGYYDALLPPHQRFVLNTENIIWAGGQLEKPRSVCSESCPPGTRKAAQKGRPVCCYDCIPCAEGEISNE--TDSNNCKQCPGEYWSNIERNKCVLKAVEFLSFTEVMGIVLVFFSLLGVGLTVLVIILFYSKKDTPIVKANNSELSFLLLFSLALCFFCSLTFIGRPTEWSCMLRHTAFGITFVLCISCVLGKTIVVLMAFKASLPGSNVMKWFGPSQQRLSVLAFTLIQVLISVLWLTISPPFPYKNMKYYKERIILECSLGSIIGFSAVLGYIGLLAVLCFILAFLARTLPDNFNEAKFITFSMIIFCAVWITFIPSYVSSPGKFTVAVEIFAILASSFGLLSCIFAPKCYVILLKPEQNTKQHMM--------GK--------------
>Mam_sub9_4
----------MLFILYTLLFSIQLHANAEKPFCRVMGDPKYPLL-------SKDGDITIGALFPIRSIETLPSFEFTLKPQLLSCSSVNLRDFRMAQTMTFAIHEINKSQNLLPNVSIGYKIYDTCGSRLSSMSATIALMNGQEFASEDACNGQSPIHAIIGETESSATVILSRTTGPFKIPVISHSATCECLSNRGNYPSFYRTIASDYHQSRALAYIIKHFGWSWVGAVNSDNDYGNNGMAIFLNTAQEEGICVAYSVKFYRTEPEKLWQVVDTIKNSTAKVIVAFLTSFEMENLLEQLSTNNITDLQMIGVEAWITAKSLITPNSFHVLGGSLGFAVRKIDIEGFSDYVIKSFWDTDFPCSQV-ERNYSQY-ALSCNTYQDLLLLKSDNEDVPEQRYASNVYKAVYAVAHSLHSLLKCKEKEGCEKDLKIQPQ--------------------------QVVEALKRVNFTVKMGDRVWFDSTGSAVAQYEVVNWQQDPDGSVQFKPVGYYDASLPPHQRFVLNTENIIWAGGQLEKPRSVCSESCPPGTRKAAQKGRPVCCYDCIPCADGEISNE--TDSNNCKQCPGEYWSNAEKNKCVLKAVEFLSFTEVMGIVLVIFSLFGVGLTVLVAILFYSKRDTPIVKANNSELSFLLLFSLTLCFLCSLSFIGRPTEWSRMLRHTVFGITFVLCISCVLGKTIVVLMAFKATLPGSNVMKWFGPTQQRLSVLSFALIQVLICVLWLTISPPFPYKNMKYYNEKIILECSLGSTIAFSAVLGYIGLLAVLCFILAFLARTLPDNFNEAKFITFSMIIFCAVWITFIPSYLSSPGKFTVAVEIFAILASSFGLLFCIFAPKCYVILLKPEQNTKQHMM--------GKV-------------
>Cid_sub9_3
----------MLFFLYTLLFSIQLHANAEKPFCRMMGDPKYPLL-------SKDGDVTIGALFPIRSIETLPSFEFTLKPQLLSCSSVNLRDFRMAQTMTFAIHEINKSQNLLPNVSIGYKIYDTCGSRLSSMSATIALMNGQEFASEDACNGQSPIHAIIGETESSATVILSRTTGPFKIPVISHSATCECLSNRGNYPSFFRTIASDYHQSRALAYIIKHFGWSWVGAVNSDNDYGNNGMSIFLNTAQEEGICVEYSVKFYRTEPEKLWQVVDTIKNSTAKVIVAFLTSFEMENLLEQLSANNITDLQMIGVEAWITANSLITPNSFHVLGGSLGFAVRKIDIEGFSDYVIKSFWDTDFPCSQV-ERNSSQY-ALSCNTYQDLLLLKSDNEDVPEQRYASNVYKAVYAVAHSLHSLLKCTEKEGCEKDLKIQPQ--------------------------QVVEALKRVNFTVKMGDRVWFDSTGAAVAQYEVVNWQQDSDGSVQFKPVGYYDASLPPHQRFVLNTENIIWAGGQLEKPRSVCSESCRPGTRKAAQKGRPVCCYDCIPCAEGEISNE--TDSNNCKQCPGEYWSNAEKNKCVLKAVEFLSFTEVMGIVLVIFSLFGVGLTVMVAILFYNKKDTPIVKANNSELSFLLLFSLTLCFLCSLTFIGRPTEWSCMLRHTVFGITFVLCISCVLGKTIVVLMAFKATLPGSNVMKWFGLTQQRLSVLSFALIQVLICVLWLTISPPFPYKNMKYYKEKIILECSLGSTIAFSAVLGYIGLLAVLCFILAFLARTLPDNFNEAKFITFSMIIFCAVWITFIPSYLSSPGKFTVAVEIFAILASSFGLLFCIFAPKCYIILLKPEQNTKQHMM--------GKV-------------
>Dre_sub9_11
XQMQLSSFFKMLLYLCTLLLFFKLKVSVGNASCKIMGEPKYPLL-------FKDGDVTIGALFPVHSIETAPSFEFTQKPQLLSCSSVNLRDFRLAQILIFAIEEINRSESLLPKLSLGYKIYDTCSSKLSSMSATMALMNSFEFAGRDKCNGQTSVHAIIGETESSATVILTRTTGPFKIPVISHAASCECLSSRKEYPSFFRTISSDYHQGRALAYIVKHLGWSWVGAVNSDNDYGNYGMAIFLNTAHKEGICVEYSEKFYRTEPEKLKKVVDTIKKSTAKVIVAFISFLEMRLLVEQLSAENITGLQIVGVEGWTTSKSLITPKTLNVLRGSLGFAMRKIYIEGFAEYVLKPFWDTAFPCIPN-QRNDSWV-ILNCSRYQDLLVLKNYIEDVPEHRFSINVYNAVYAVAHALHSLFKCKEQEGCEKDLLTQPQ--------------------------QVVDALKKVNFTVKMGDRVWFDSTGATLAQYEVVNWQQNSDGSVNFKKVGYYDASLPPDQRFVLNIKEILWAGGNLKKPRSVCSESCPPGTRKAAQKGRPICCYDCIPCADGEISND--TDSNNCKQCQGEYWSNADKNKCVQKSVEFLSFTEVMGIVLVFFSLFGAGLTVLVAILFYSKKDTPIVKANNSELSFLLLFSLTLCFLCSLTFIGQPTQWSCMLRHTAFGITFVLCISCVLGKTLLVLMAFKATLPGSNIMKWFGPVQQRLSVLAFTFIQVLICVLWLSISPPFPHKNMKYYEEKIILECSLGSTIGFWAILGYIGLLAALCFILAFLARTLPDNFNEAKFITFSMLIFCAVWITFIPAYVSSPGKFTVAVEIFAILSSSISLLLCIFAPKCYIILLKPEQNTKQYML--------GKTTSKFY--------
>Dre_sub9_1
-----XLTFRMILYFYTILFLRCFQAKTENAFCQIIGEAKYPLL-------SKDGDVTIGGIFAIHSKETLPSFEFQQKPQPLLCSSVNLRDFRLAQIMIFAIEEINKSENLLPNVSIGYRIFDTCGSRLSSMSATMGLMNELKFAAGETCNGQSPIHAIIGETESSATVILSRTTGPFKIPVISHSASCECLSNRNDYPSFFRTISSDYHQGRALAYIVKYLGWSWVGAVNSDNDYGNYGMAIFLETAQKEGICVEYSVKFYRTETEKLKRVVDTIKKSTAKVIVAFVSFIEMGLLIEQLSIQNITGFQIIGVEGWITSKNYITTNSFHSMGGSLGLALRKIHLEGFLDYVTKSFWSTAFPCSQT-EGILP---TVGCSKYKDLLPLKNYTEDVPEHRYSSHVYKAIYAVAHSLHSLLKCKEGEDCEKGHATQPQ--------------------------QVVEALKKVNFTVKFGDRVWFDRTGATVAHYEVVNWQQDTDGSFQFKQVGYYDASLPPDQRFVLNIESIIWPGGNLEKPRSVCSESCSPGTRKAAQKGRPVCCYDCVPCADGEISNE--TDSVNCKQCPREYWSNGEKNKCVLKAIEFLSFTEIMGIVLVCFSLFGVGLTAVVAILFWSKMDTPIVKANNSELSFLLLFSLTLCFLCSLTFIGRPTEWSCMLRHTAFGITFVLCISCVLGKTIVVLMVFKATLPGSNVMKWFGPTQQRLSVLAFTFIQVLICVLWLTISPPFPNKNMTYYKEKIIIECSLGSTISFWAVLGYIGLLAVLCFILAFLARKLPDNFNEAKFITFSMLIFCAVWITFIPAYVSSPGKFTVAVEIFAILASSFGLLLCIFAPKCYIIICKPEQNTKQHVM--------GKTSLKVQ--------
>Ppr_sub9_4
----------MLFFLYTLLVIHHLHTKVENTLCRMMGDPKYPLF-------FKDGDVTIGGIFAVHRKETFPSFEFTHKPQPPSCSSVNMRDFRLAQTMIFAIEEINRSQSLLPNTSIGYMIYDTCGSRLSTMIATLGLMNGQEFAEGYKCNGKSPLHAIIGESETSATVIISRTTGPFKIPVISHSASCECLSNRKDYPSFFRTISSDYHQSRALASIVKHLGWTWVGAVNSDNDYGNNGMAIFLKTAQEEGICVEYSVKFYRTEPEKLNQVVHTIERGTAKVIVAFVSFVEMGLLIEQLSIQKITGLQMIGVEPWITAMTYITPNSFHTMGGSLGFAVRKIDIDGFAEYVMKEFWDTAFPCSES-DGNYSQY-ESSCSRYEDLLALKNYNEDVTEHRYSSNVYKAIYAVAHSLHRLFKCKEQEGCEKGLTIQPQ--------------------------QVVEALKRIHFTIKTGDHVWFDKTGGVVALYEVVNWQQTSNGSFELQSVGYYDASLPPNQNLDLSIEKIIWAGGQLKKPRSVCSESCHPGTRKAVQKGRPVCCYDCIPCAEGEISNE--TDSINCQQCPGEYWSNAEKNTCVLKAVEFLSFTEVMGILLVFFSLLGVGLTVLVAILFYSKKDTPIVKANNSELSFLLLFSLTLCFLCSLTFIGRPTEWSCMLRHTAFGITFVLCISCILGKTIVVLMAFKASLPGSNVMKWFGPAQQRLSVLAFTLIQVLICVLWLIVSPPFPYKNMKYYKEKIILECSLGSTIGFWAVMGYISLLAVLCFILAFLARTLPDNFNEAKYITFSMLIFCAVWLTFIPAYVSSPGKFTVAVEIFAILSSSFGLLFCIFAPKCYIILLKPEQNTKQHVI--------GK--------------
>Dre_sub9_5
----------MLFFLHTLPLLYQLNT---NTPCQTMGDPKDPLF-------SKDGDVTIGGVFAIHRKETLPSFEFAQKPLPLSCSSVNLRDFRLAQIMIFAIEEINKSKSLLPNIYIGYRIYDTCGSRLSTMSATMAVLSGQEFRPRDRCNDQPPLHAILGESESSATVILSRTTGPFKVPVISPSATCECLSNRKDYPSFFRTIASDYHQSRALAYIVKHFGWTWVGAVSSDNDYGNNGMAIFQKIAQEEGICVEYSVKFYRTESDKLKKVVNEIKKGTAKVIVAFVSFVEMGLLIDQLSIQNITGFQLIGVESWITTKNYFTPNSFSSLRGSLGFAVRKINIEGFIDYVIKAFWDTAFPCTKT-EGNSSQY-SISCTRSEDLLELKNYTEDVLEQRYASNVYKAVYAVAHSLHSLLGCENQGLCDKNKPIRPQ--------------------------QMVEALQKVNFTIQMGDQVWFDSTGGTVAHYEVVNWQQDFDGSFQFKTVGYYDASLPPQQRLMLNTKNIIWAGGQQKKPNSVCSESCPPGTRKAAQKGRPVCCYDCIPCAEGEISNE--TDSINCKQCLEEYWSNAEKNKCVLKAVEFLSFTEIMGIILVFFSLFGVVLTTLVTVLFYRKKDTPIVKANNSELSFLLLFSLSLCFLCSLTFIGRPTEWSCMLRHTVFGITFVLCISCVLGKTIVVLMAFKATLPGSNVMKWFGPVQQRLSVLAFTLIQIIICVVWITLSPPFPYKNMEYYKEKIIIECNLGSTLGFWAVLGYISLLSVLCFVLAFLARKLPDNFNEAKFITFSMLIFCAVWITFIPAYVSSPGKLTVAVEIFAILSSSFGLLFCIFAPKCYIILLKPEQNTKQHMM--------GKTLKSY---------
>Ppr_sub9_2
----------MLLFLYTLLLFHQLHTKADHTPCQTMGDPKFPLL-------SKDGDLTIGGIFAIHRKETLPSFDFTQKPQLLSCSSVNLRDYRLAQIMIFAIEEINRSKSLLPNVSIGYRIYDTCGSRLSTMSATMGLMNGQEFGAEHRCNGQSPLHAIIGESESSPTVILSRTTGPFKIPVISPSATCECLSNRKEYPSFFRTIASDYHQSRALVYVVKNFAWTWVGAVNSDNDYGNNGMSIFLKIAQEEGICVEYSVKFYRTEPEKLKKVVDTIERGTAKVIVAFVSFVEMGLLIDQLSIRNITGFQMIGVESWITTKNYINPNSFNSMGGSLGFAVRKRNIEGFEDYVRKAFWDTAFPCLKG-EGNSTQY-ALICSRYEDIFALKNYTEDVPEQRYASNVYKAVYSVAHSLHKLLECKEPEGCEKSLTIQPH--------------------------EVVEALKKVNFTIKMGDRVWFDSTGGAVAQYEVVNWQQDSDGSFEFKSVGNYDASLPPDQRLQLNAKEIIWTGGQLKKPRSVCSDICPPGTRKAAQKGRPVCCYDCIPC-------------------------------------------------------------------------------------------------------------------------------------------------------------------------------------------------------------------------------------------------------------------------------------------------------------------------------------------
>Mam_sub9_6
----------MLLFLYTLLLFHQLHTKAENTPCQTMGDPKFPLL-------YKDGDVTIGGIFAIHRKETLPSFKFSQKPQLLSCSSVNLRDYRLSQIMIFAIEEINRSESLLPNVSIGYQIYDTCGSRLSTMSATMGLMNGQKFGARHGCNGQSPLHAIIGESESSATVILSRTTGPFKLPVISPSATCECLSNRKDYPSFFRTIASDYHQSRALIYIVKHFGWSWVGAVNSDNDYGNNGMAIFVKTAQEEGICVEYSVKFYRTEPEKLKKVVDTIERGTAKVIVAFVSFAEMGLLIDQLSIQNITGFQMIGVESWITTKNYITPNSFHSLGGSLGFAVRKSNIEGFADYVRKAFWDTAFPCLQE-ERNSSQY-VLSCSRYEDIFALKNYTEDVSEQRYASNVYKAVYAVAHSLHRLLKCKEKEGCEKSLTIQPH--------------------------EVVEALKKVNFTIKMGDHVWFDSTGGAVAQYEVVNWQQDSDGSFQFKTVGYYDASLPPDQRLELNTKEIIWTGGQLKKPKSVCSESCPPGTRKAAQKGRPVCCYDCIPCAEGEISNE--TDSVNCKQCPGEYWSNVEKNKCVLKAVEFLSFTEVMGIVLVFFSLFGVGLTVLVAILFYSKKDTPIVKANNSELSFLLLFSLTLCFLCSLTFIGRPTEWSCMLRHTAFGITFVLCISCVLGKTIVVLMAFKATLPGSNVMKWFGPSQQRLSVLAFTLIQVLICVLWLTIFPPFPYKNMTYYKEKIILECSLGSTLGFWAVLGYISLLAFLCFILAFLARKLPDNFNDAKFITFSMLIFCAVWITFIPAYVSSPGKFTVAVEIFAILASSFGLLFCIFAPKCYIILLKPEQNTKQHMM--------GKMTS-----------
>Cid_sub9_7
----------MLLFLYTLLLFHQLHTKAENTPCQTMGDPKFPLL-------SKDGDVTIGGIFAIHRKETLPSFEFTQKPQLLSCSSVNLRDYHLAQIMIFAIEEINRSESLLPNVSIGYQIYDTCGSRLSTMSATMGLMNGQEFGARHRCNGQSPLHAIIGESESSATVILSRTTGPFKIPVISPSATCECLSNRKDYPSFFRTIASDYHQSRALVYLVKHFGWSWVGAVNSDNDYGNNGMAIFVKIAQEEGICVEYSVKFYRTEPEKLKKVVDTIERGTAKVIVAFVSFVEMGLLIDQLSIQNITGFQMIGVESWITTKNYITPNSFHSLGGSLGFAVRKINIEGFADYVRKAFWDTAFPCLQG-ERNSSRY-VLSCSRYEDIFALKNYTEDVSEQRYASNVYKAVYAVAHSLHRLLKCKEQEGCEKSLTIQPH--------------------------EVVEALKKVNFTIKMGDHVWFDSTGGAVAQYEVVNWQQDSDGSFRFKPVGYYDASLPPDQRLELNTKEIIWTGGQLKKPKSVCSESCPPGTRKAAQKGRPVCCYDCIPCAEGEISNE--TDSVNCKQCPGEYWSNVEKNKCVLKAVEFLSFAEVMGIVLVFFSLFGVGLTVLVAILFYSKKDTPIVKANNSELSFLLLFSLTLCFLCSLTFIGRPTEWSCMLRHTAFGITFVLCISCVLGKTIVVLMAFKATLPGSNVMKWFGPSQQRLSVLAFTLIQVLICVLWLTIFPPFPYKNMTYYKEKIILECSLGSTIGFWAVLGYISLLAFLCFILAFLARKLPDNFNDAKFITFSMLIFCAVWITFIPAYVSSPGKFTVAVEIFAILASSFGLLFCIFAPKCYIILLKPEQNTKQHMM--------GKMTS-----------
>Dre_sub9_8
----------MLLFLYIFLHFTLIRTKAGNGLCQMMGDPKYPLF-------SKDGDITIGALFAILSKETLPSFQFTQKPQLLSCSSVNLRDFRMTQIMIFAIEEINRSKSLLPNVSIGYRIYDTCGSRMSAMSATMALMNGPEFTADKICNGESPIHAIIGETESSATIILSKTTGPFKIPVISHSASCECLSNRKIYPSFFRTIASDYHQGRALAFIVKHFGWSWVGTVNSDNDYGNNVMAIFLNTAQKEGICVEYSVKFYRTEPEKLKKVVETIKKSTAKVIVAFVSLVEMGLLIDQLSIQNITGFQVIGGEGWITTKSLINSKSFHVLGGSLGFAFRKIIIEGFADYVIKTFWERDFPCLTN-EGNYSQY-ALTCSSYQDLFTLKHYNEDIPEQRYASNVYKAVYAVAHSLHNLLKCKENEGCEKSLTMQPQ--------------------------QVVEALKNVNFTLKFGDRVWFDSTGGAVAHYEVVNWQQDSDGSFQFKKVGYFDASLPPDQSFMLNTKNIIWSGGQLERPRSVCSESCPPGTRKASQKGRPVCCYDCIPCAEGEISNE--TDSVNCKQCQGEYWSNVEKNKCVLKAVEFLSFTDFMGIVLVFFSLFGVGLTVLVAILFYSKKDTPIVKANNSELSFLLLLSLTLCFLCSLTFIGRPTEWSCMLRHTAFGITFVLCISCVLGKTIVVLMAFKATLPGSNVMKWFGPVQQRLSVLAFTLIQVLICVLWLTMSSPFPYKNMKYYKEKIILECSLGSVIGFWAVLGYIGLLAALCFILAFLARTLPDNFNEAKFITFSMLIFCAVWVTFIPAYVSSPGKYTVAVEIFAILASTFGLLFCIFVPKCHIIIFKPEQNTKQHMM--------GKNYIHTEK-------
>Mam_sub9_1
----------MLFFLYTLLVFHHLHTKVENTLCRMMGDPKYPLF-------FKHGDVTIGGIFAVHRKETLPSFEFTQKPQHLSCSSVNLRDFRLAQIMIFAIEEINRSESLLPNVSIGYRIYDTCGSRLSSMSATMGLMNGPDFVVGETCNGQSSIHGIIGETESSATVILSRTTGPFKIPVISHSASCECLSNRKDHPSFFRTIASDYHQGRALAYIVKHLKWTWVGAVNSDNDYGNYGMAIFLNTAQKEGICVEYSVKFYRTEPEKLKKVVHTITKSTAKVIVAFVSFLEMGLLIEQLSIQNITGFQIIGVEGWITSKNYITPNSFGSLGGSLGLALRKINIEGFSDYVTKAFWDTAFPCSQK-QGNSSQY-ALSCSRYQDLLVLKNYNEDVPDHRYSSHVYKAVYAVAHSLHSLLKCKEQEGCEKSLTIQPQ--------------------------QVVEALKKVNFTVKFEDHVWFDSTGATVAHYEVVNWQQDSNGSFHFKPVGYYDASLPPDQRFVLNTKNIIWAGGQLEKPRSMCSESCPPGTRKAAQKGRSVCCYDCIACAEGEISNE--TDSNNCKQCPGEYWPNAKKNKCVLKDVEFLSFTEVMGVVLVIFSLFGVGLTVLVAILFYSNKDTPIVKANNSELSFLLLFSLTLCFLCSLTFIGQPTEWSCMLRHTAFGITFVLCISCVLGKTIVVLMAFKATLPGSNIMKWFGPSQQRLSVLAFTLIQFLICVLWLTISPPFPYKNMKYYKEKIIIECSLGSTIGFWSVLGYIGLLAILCFILAFLARRLPDNFNEAKFITFSMLIFCAVWITFIPAYVSSPGKFTVAVEIFAILSSSFSLLFCIFAPKCYVILCKPEQNTKQHVI--------GK--------------
>Mam_sub9_5
----------MLLLLYIFLVFHQLHTKAGSTLCRMMGEPKSPLL-------SKNGDITIGALFAIRSKETLPSFQFTRKPQLLSCSSVNLRDFRMAQIMIFAIEEINRSESLLPNVSIGYRIYDTCGSRLSAMSVTMGLMNGPEFSAENRCTGQSPIHAIIGETESSATVILSRTTGPFKIPVISHSASCECLSNRKDYPSFFRTIASDYHQGRALAYIIKQLGWSWVGAVNSDNDYGNNVMAIFLNTAQKEGICVEYSVKFYRTEAEKLKKVVDTIKKSTAKVIVAFVSLIEMGLLIDQLSIQNITGFQLIGGEGWITAKSLITPKTFHVMGGSLGFAFRKINIDEFSDYVIKAFWDTAFPCSKT-EGNSSQH-ALDCSRYQDLLTFKNNNEDVPDQRYANNVYKAVYAVAHSLHSLLKCKEQEGCEKGLLIEPK--------------------------QVVEALKKVNFTVKFGDHVWFDSTGGAVAHYEVVNWQQDSNGSFQFKPVGYFDASLPPDQSFMLNTKNIIWAGGELEKPRSVCSESCPPGTRKAVQKGRPVCCYDCISCTEGEISNE--TDSNNCKQCPGEYWSNAEKNKCVLKAVEFLSFTEVMGIVLVFFSLFGVGLTVMVAILFYRKKDTPIVKANNSELSFLLLFSLTLCFLCSLTFIGQPTEWSCMLRHTAFGITFVLCISCVLGKTIVVLMAFKATLPGSNVMKWFGPAQQRLSVLAFTLIQVLICVLWLTISPPFPYKNMKYYKEKIILECSLGSTISFWAILGYFGLLGVLCFILAFLARTLPDNFNEAKFITFSMLIFCAVWITFIPAYVSSPGKFTVAVEIFAILASSFGLLFCIFAPKCYIILFKPEQNTKKNMM--------GK--------------
>Cid_sub9_8
----------MLFFLYTLLVFHHLHTKVENTLCRMMGDPKYPLF-------FKHGDVTIGGIFAVHRKETLPSFEFTQKPQHLSCSSVNLRDFRMAQIMIFAIEEINRSESLLPNVSIGYRIYDTCGSRLSAMSATMGLMNGPEFSAENRCTGQSPIHAIIGETESSATVILSRTTGPFKIPVISHSASCECLSNRKDYPSFFRTIASDYHQGRALAYIIKQLGWSWVGAVNSDNDYGNNVMAIFLNTAQKEGICVEYSVKFYRTEAEKLKKVVDTIKKSTAKVIVAFVSLIEMGLLIDQLSIQNITGFQLIGGEGWITAKSLITPKSFHVMGGSLGFAFRKINIDEFSDYVIKAFWDTAFPCSKT-EGNSSQY-ALSCSRYQDLLTLKNNNEDVPDQRYANNVYKAVYAVAHSLHSLLKCKEQEGCEKGLLIQPK--------------------------QVVEALKKVNFTVKFGDHVWFDSTGGAVAHYEVVNWQQDSNRSFQFKPVGYFDASLPPDQSFMLNTKNIIWAGGQLEKPRSVCSESCPPGTRKAAQKGRPVCCYDCISCTEGEISNE--TDSNNCKQCPGEYWSNAEKNKCVLKAIEFLSFTEVMGIVLVFFSLFGVGLTVMVAILFYSKKDTPIVKANNSELSFLLLFSLTLCFLCSLTFIGQPTEWSCMLRHTAFGITFVLCISCVLGKTIVVLMAFKATLPGSNVMKWFGPAQQRLSVLAFTLIQVLICVLWLTISPPFPYKNMKYYKEKIILECSLGSTVSFWAILGYFGLLGVLCFILAFLARTLPDNFNEAKFITFSMLIFCAVWITFIPAYVSSPGKFTVAVEIFAILASSFGLLFCIFAPKCYIILFKPEQNTKKHMM--------GK--------------
>Mam_sub9_2
----------MLLFLYTLTFFSYLHIKAENPFCRMMGDPKYPLL-------SKDGEVTIGAIFAMHSKETLPSFEFTQKPQLLSCSSVNLPDFRLAQIMIFAIEEINRSEMLLPNLSIGYQIYDTCSSRMSSMSATMGLMNGPEFAGGGRCNGKPPIQAIIGETESSATVILSRTTGPFKIPVISHTASCECLSNRKDHPSFFRTISSDYHQSTALVYIVKHFGWSWVGTVNSDNDYGNYGMAIFLNKAQKEGICVEYSEKFYRTEPEKLKKVIDAIKKSTAKVIVAFVSFIEMGLLIDQLSIQNITGFQIIGVEGWITSRSLFSQNSFHVMGGSLGFALRKINFEGFSDYVIKAFWDTAFPCSLS-VGNSSQY-AINCSRYQDLLALKNYNEDVPEQRYSSHVYKAVYAVAHSLHSLLKCKEQEGCEKDLTIQPQ--------------------------QVVEALKKVNFTVKFGDHVWFDNTGAAVAHYEVVNWQQDLDGSFQFKSVGYYDASLPPDLRFMVNTKNIIWAGGQLEKPRSVCSESCPPGTRKAAQKGRPVCCYDCIPCADGEISNE--TDSNNCKLCPGEYWSNAEKNKCVLKAVEFLSFTEVMGIVLVVFSLFGVGLTVMVAILFYSKKDTPIVKANNSELSFLLLFSLTLCFLCSITFIGQPNEWSCMLRHTAFGITFVLSISCVLGKTIVVLMAFKATLPGSNVMKWFGPSQQRLSVLAFALIQVLICVLWLTISPPFPNKNMKYYKEKIILECSLGSTVGFWAVLGYIGLLAVMCFVLAFLARTLPDNFNEAKFITFSMLIFCAVWITFIPAYVSSPGKFTVAVEIFAILASSFGLLFCIFAPKCYIILLKPEQNTKQHMM--------GK--------------
>Cid_sub9_10
----------MLLFLYTLLLFSLLHAKAGNVPCRMFGDPKYPLL-------FRNGDVNIGALFPIHSIETLPSFEFTQKPQLLSCSSVNLRDFRLAQIMIFAIEEINRSKSLLPNVSIGYKIYDTCSSRMSSMSATMGLMNGPEFVAGDVCNGQSPIHAIIGETESSATVILSRTTGPFKIPVISHAASCECLSNRKDYPSFFRTIASDYHQGRALAYIVKHFGWTWVGAVNSDNDYGNNGMAIFLNTAQKEGICVEYSVKFYRTEAEKLKKVVDTIKKSTAKVIVAFISFLEMGLLIDQLSIQNITGLQMVGVEGWITSKSLITPKTFRVLGGSLGFAVRKIYIEGFADYVLKAFWDTAFPCSQS-QGNDSQV-KLKCSKYQDLLSLKNYNEDVPEHRFSSNVYKAVYAVANSLHSLLKCKEPEGCEKDLIIQPQ--------------------------QVVEALKKVNFTVKFGDHVWFDNTGAAVAHYEVVNWQQDLDGSFQFKSVGYYDASLPPDLRFMVNTKNIIWAGGQLEKPRSVCSESCPPGTRKAVQKGRPVCCYDCIPCAEGEISDE--TDSINCKQCPGEYWSNAEKNSCVLKPVEYLSFTEVMGTVLVFFSLFGVGLTALVAILFYRKKDTPIVKANNSELSFLLLFSLTLCFLCSLTFIGRPTEWSCMLRHTAFGITFVLCISCVLGKTIVVLMAFKATLPGSNVMKWFGPSQQRLSVLAFTLVQVLICVLWLTISPPFPYKNMKYYKEKIILECSLGSAIGFWAVMGYISLLAVLCFILAFLARTLPDNFNEAKFITFSMLIFCAVWLTFIPAYVSSPGKFTVAVEIFAILSSSFGLLFCIFAPKCYIILLKPEQNTKQHVI--------GK--------------
