# Supplementary material for: Expansion of vomeronasal receptor genes (OlfC) in the evolution of fright reaction in Ostariophysan fishes
Source: Commun Biol. 2019 Jun 21;2:235. doi: 10.1038/s42003-019-0479-2 (PMC6588630; doi:10.1038/s42003-019-0479-2)
Supplement: Supplementary file 8 — Supplementary Data 5 [file 42003_2019_479_MOESM8_ESM.xlsx]

## Sheet: Supplementary Table 8
Supplementary Data 5 | Data matrix of per-sample and per-gene read counts calculated by RSEM.
Gene ID	Control 1	Control 2	Control 3	Test 1	Test 2	Test 3
ENSDARG00000000001	67	79	55	66	64	66
ENSDARG00000000002	143	158	121	132	159	140
ENSDARG00000000018	245	226	246	249	224	228
ENSDARG00000000019	200	229	182	116	139	156
ENSDARG00000000068	107	118	97	89	103	121
ENSDARG00000000069	23	37	17	38	27	28
ENSDARG00000000086	707	782	684	607	731	751
ENSDARG00000000103	844	817	643	504	683	773
ENSDARG00000000142	50	67	52	39	27	61
ENSDARG00000000151	75	82	66	60	51	71
ENSDARG00000000161	732	927	983	654	745	934
ENSDARG00000000175	0	1	0	0	0	0
ENSDARG00000000183	147	168	154	128	137	156
ENSDARG00000000189	168	170	168	130	150	159
ENSDARG00000000212	1490.55	3413.2	3363.13	1458.2	1696.87	1123.28
ENSDARG00000000229	151	143	136	137	108	161
ENSDARG00000000241	499	485	418	311	462	485
ENSDARG00000000324	456	483	389	334	344	429
ENSDARG00000000349	127	349	315	178	143	125
ENSDARG00000000369	5	9	1	4	7	4
ENSDARG00000000370	1536	1465	1292	1218	1089	1320
ENSDARG00000000380	8	3	9	5	9	8
ENSDARG00000000394	1435	1436	1246	1245	1210	1334
ENSDARG00000000423	79	45	63	54	38	50
ENSDARG00000000442	99	115	111	42	97	77
ENSDARG00000000460	0	6	3	5	8	6
ENSDARG00000000472	164	165	145	83	117	127
ENSDARG00000000474	0	0	0	0	1	0
ENSDARG00000000476	66	49	49	53	50	41
ENSDARG00000000489	315	344	352	208	303	311
ENSDARG00000000503	176	182	157	110	106	139
ENSDARG00000000516	141	338	279	126	137	183
ENSDARG00000000529	298	424	473	282	242	305
ENSDARG00000000540	193	125	149	149	130	101
ENSDARG00000000542	112	90	99	100	88	101
ENSDARG00000000551	126	161	140	89	86	115
ENSDARG00000000563	2	4	6.98	1	2.34	2
ENSDARG00000000567	155	183	144	95	141	131
ENSDARG00000000568	192	200	178	161	159	156
ENSDARG00000000588	79	90	78	93	105	121
ENSDARG00000000606	5104	5490	5686	2494	2721	2906
ENSDARG00000000631	233	279	198	206	238	243
ENSDARG00000000638	0	0	0	0	0	0
ENSDARG00000000651	24	17	19	26	28	11
ENSDARG00000000656	470	510	290	462	558	903
ENSDARG00000000666	113	157	100	86	104	103
ENSDARG00000000690	58	48	56	58	78	76
ENSDARG00000000729	162	194	66	108	120	167
ENSDARG00000000730	167	184	199	145	339	289
ENSDARG00000000747	59	35	33	28	16	31
ENSDARG00000000760	45	41	35	41	35	47
ENSDARG00000000767	144	94	93	223	148	219
ENSDARG00000000779	569	524	511	404	436	445
ENSDARG00000000796	47	62	52	45	41	60
ENSDARG00000000804	105	98	91	71	76	87
ENSDARG00000000830	87	115	94	105	98	74
ENSDARG00000000837	351	430	308	196	246	242
ENSDARG00000000853	654	639	509	959	635	784
ENSDARG00000000857	304	284	273	235	207	201
ENSDARG00000000861	1816	1967	1693	1487	1620	1758
ENSDARG00000000887	0	0	0	0	0	0
ENSDARG00000000906	242	208	243	288	251	284
ENSDARG00000000935	117	153	101	89	90	126
ENSDARG00000000943	281	366	332	171	211	240
ENSDARG00000000966	1256	1449	1168	1182	1487	1719
ENSDARG00000001014	4049	4422	3946	3802	4492	4819
ENSDARG00000001015	161	142	102	88	120	138
ENSDARG00000001057	448	364	356	480	311	406
ENSDARG00000001127	39	50	33	18	22	40
ENSDARG00000001129	404	470	376	301	328	387
ENSDARG00000001154	78	84	82	72	45	84
ENSDARG00000001162	879	911	812	948	694	796
ENSDARG00000001169	13	28	11	10	17	35
ENSDARG00000001210	118	92	102	120	79	100
ENSDARG00000001220	3599	3794	3517	2907	3353	3822
ENSDARG00000001234	97	104	90	81	71	75
ENSDARG00000001241	659	677	678	645	554	687
ENSDARG00000001244	1546	1843	1569	2882	1779	2191
ENSDARG00000001249	49	61	67	55	49	72
ENSDARG00000001259	37	13	44	17	21	23
ENSDARG00000001303	326	683	36	248	441	842
ENSDARG00000001313	74	61	54	49	66	98
ENSDARG00000001354	333	341	317	223	260	239
ENSDARG00000001414	94	107	101	67	114	130
ENSDARG00000001431	10	22	11	10	10	26
ENSDARG00000001437	0	3	6	3	3	4
ENSDARG00000001442	252	197	247	194	258	267
ENSDARG00000001447	89	130	93	89	97	93
ENSDARG00000001452	56	53	55	57	86	93
ENSDARG00000001463	99	99	133	108	63	83
ENSDARG00000001470	39	34	33	58	69	50
ENSDARG00000001498	54	48	61	59	97	129
ENSDARG00000001549	126	146	109	99	73	106
ENSDARG00000001557	132	135	143	123	146	184
ENSDARG00000001558	128	171	87	110	136	230
ENSDARG00000001559	13	6	9	10	38	23
ENSDARG00000001572	0	1	4	0	1	1
ENSDARG00000001578	412	330	385	291	294	348
ENSDARG00000001621	52	46	57	52	64	75
ENSDARG00000001634	127	171	118	110	169	158
ENSDARG00000001656	511	633	287	373	592	841
ENSDARG00000001676	19	16	13	10	20	17
ENSDARG00000001686	2	0	0	2	0	0
ENSDARG00000001710	217	254	153	139	140	205
ENSDARG00000001712	0	1	0	1	0	1
ENSDARG00000001721	11	15	5	20	10	10
ENSDARG00000001729	558	594	562	418	482	533
ENSDARG00000001733	17	14	20	18	27	26
ENSDARG00000001734	207	276	253	178	187	219
ENSDARG00000001754	219	204	189	184	193	170
ENSDARG00000001760	0	0	0	0	5	0
ENSDARG00000001767	56	82	54	82	70	75
ENSDARG00000001769	508	576	537	372	395	462
ENSDARG00000001771	14	17	9	11	15	3
ENSDARG00000001776	84	76	73	40	54	60
ENSDARG00000001777	456	409	396	435	456	565
ENSDARG00000001781	207	224	199	188	167	201
ENSDARG00000001782	94	94	78	68	138	139
ENSDARG00000001785	1	2	1	5	7	1
ENSDARG00000001788	1227	1379	1424	1339	989	1145
ENSDARG00000001803	60	34	23	40	60	85
ENSDARG00000001804	118	117	152	98	131	116
ENSDARG00000001807	217	198	225	150	227	255
ENSDARG00000001817	21	26	33	19	17	26
ENSDARG00000001818	2	4	4	9	1	2
ENSDARG00000001825	1648	1669	2023	895	759	867
ENSDARG00000001829	857	910	839	951	749	932
ENSDARG00000001835	293	324	274	211	167	262
ENSDARG00000001857	814	818	664	492	636	654
ENSDARG00000001859	0	0	0	0	0	0
ENSDARG00000001870	12	18	14	14	9	12
ENSDARG00000001873	203	166	147	140	97	121
ENSDARG00000001879	437	441	359	291	410	369
ENSDARG00000001880	111	100	109	77	94	97
ENSDARG00000001881	28	33	25	14	18	23
ENSDARG00000001882	0	0	2	1	0	2
ENSDARG00000001888	138	119	93	79	65	104
ENSDARG00000001889	4463.36	4511.04	3292.19	3892.63	2548.14	4264.56
ENSDARG00000001890	1107	1179	1114	902	1015	1135
ENSDARG00000001891	18	23	27	20	13	21
ENSDARG00000001897	613	666	674	629	669	822
ENSDARG00000001898	143	102	147	109	104	119
ENSDARG00000001906	0	0	0	0	0	0
ENSDARG00000001909	53	68	32	29	39	39
ENSDARG00000001910	206	216	185	116	69	75
ENSDARG00000001912	2	0	7	1	4	2
ENSDARG00000001913	10	23	21	8	15	12
ENSDARG00000001929	200	301	155	143	228	161
ENSDARG00000001930	131	166	155	101	104	142
ENSDARG00000001933	70	57	40	30	40	40
ENSDARG00000001937	1	0	0	0	0	0
ENSDARG00000001939	40	54	36	40	38	43
ENSDARG00000001940	358	334	323	350	337	357
ENSDARG00000001950	2036	1938	2026	1589	886	1406
ENSDARG00000001953	182	113	199	295	148	151
ENSDARG00000001968	289	301	283	168	201	234
ENSDARG00000001969	185	210	221	125	148	145
ENSDARG00000001971	3	3	3	4	3	2
ENSDARG00000001975	122	61	317	293	3198	1075
ENSDARG00000001976	11	6	6	4	2	1
ENSDARG00000001993	16	28	43	39	16	17
ENSDARG00000001994	532	618	494	470	335	452
ENSDARG00000001999	63	52	50	46	84	58
ENSDARG00000002002	22	19	24	25	21	25
ENSDARG00000002006	355	391	374	195	244	283
ENSDARG00000002013	278	295	346	204	275	278
ENSDARG00000002016	185	213	189	200	186	202
ENSDARG00000002020	349	381	271	236	277	271
ENSDARG00000002021	634	494	422	538	522	478
ENSDARG00000002026	15	10	12	13	20	19
ENSDARG00000002031	181	192	208	206	178	167
ENSDARG00000002037	547	738	738	431	484	387
ENSDARG00000002060	19.45	22.01	15.3	23.61	10.55	9.28
ENSDARG00000002071	1766	1990	2244	525	925	929
ENSDARG00000002077	78	84	90	78	72	67
ENSDARG00000002082	1161	1271	1050	1119	991	1121
ENSDARG00000002084	27	15	41	24	26	31
ENSDARG00000002097	341.63	331.6	299.38	405.43	363.33	324.69
ENSDARG00000002127	152	169	157	120	125	150
ENSDARG00000002128	135	162	152	153	99	141
ENSDARG00000002131	152	167	150	153	222	226
ENSDARG00000002165	947	846	879	1017	903	1065
ENSDARG00000002167	497	584	416	289	309	423
ENSDARG00000002168	131	150	124	153	93	150
ENSDARG00000002172	44	58	26	58	24	54
ENSDARG00000002174	153	138	152	137	87	141
ENSDARG00000002184	231	227	221	164	148	180
ENSDARG00000002190	487	523	542	365	339	388
ENSDARG00000002192	25	41	25	17	28	10
ENSDARG00000002193	0	0	0	0	0	0
ENSDARG00000002194	16	65	4	69	63	23
ENSDARG00000002196	368	397	254	206	168	311
ENSDARG00000002197	170	223	125	110	95	113
ENSDARG00000002204	1	0	0	0	0	0
ENSDARG00000002210	27	33	31	20	20	19
ENSDARG00000002213	60	56	70	65	54	59
ENSDARG00000002215	351	431	470	375	265	387
ENSDARG00000002216	29	24	19	45	49	31
ENSDARG00000002217	0	1	1	2	0	2
ENSDARG00000002219	1	0	0	1	1	1
ENSDARG00000002220	193	166	215	174	156	169
ENSDARG00000002230	159	171	146	121	94	116
ENSDARG00000002231	150	148	112	103	100	152
ENSDARG00000002235	418	385	287	353	569	436
ENSDARG00000002240	553	601	604	791	543	702
ENSDARG00000002241	3	5	5	0	1	0
ENSDARG00000002249	360	378	311	206	233	208
ENSDARG00000002255	127	144	94	128	65	107
ENSDARG00000002259	0	0	0	0	2	0
ENSDARG00000002264	83	115	98	115	71	75
ENSDARG00000002267	239	233	231	241	198	232
ENSDARG00000002271	168	158	182	173	185	213
ENSDARG00000002285	160	119	124	84	109	120
ENSDARG00000002293	2	22.28	19.36	22.75	11.47	33.47
ENSDARG00000002295	0	0	0	0	1	0
ENSDARG00000002298	19	35	41	22	16	19
ENSDARG00000002299	115	94	110	118	143	169
ENSDARG00000002300	0	3	3	2	0	4
ENSDARG00000002304	18	14	14	33	16	26
ENSDARG00000002305	406	472	480	266	325	370
ENSDARG00000002311	0	0	0	0	0	0
ENSDARG00000002330	1	0	0	0	0	0
ENSDARG00000002332	86	80	75	62	63	71
ENSDARG00000002333	113	111	92	75	75	91
ENSDARG00000002336	235	196	214	300	415	275
ENSDARG00000002339	97	92	88	117	94	97
ENSDARG00000002344	5348	4801	4891	5563	5314	6549
ENSDARG00000002347	3	0	2	1	0	0
ENSDARG00000002353	104	102	88	134	124	141
ENSDARG00000002355	8	11	17	12	9	10
ENSDARG00000002362	1	2	0	1	1	2
ENSDARG00000002365	249	302	323	221	171	253
ENSDARG00000002369	2083.47	2425.15	2805.5	2186.72	1701.31	2937.12
ENSDARG00000002377	64	56	67	58	50	78
ENSDARG00000002385	557	412	432	439	461	588
ENSDARG00000002391	116	67	88	106	88	66
ENSDARG00000002394	0	0	0	0	0	0
ENSDARG00000002396	1224	1213	1027	970	128	168
ENSDARG00000002401	357	418	467	345	311	351
ENSDARG00000002402	250	304	255	218	190	218
ENSDARG00000002403	175	120	161	140	115	221
ENSDARG00000002405	465	553	521	269	186	183
ENSDARG00000002406	310	319	352	187	223	258
ENSDARG00000002411	108	176	135	74	115	103
ENSDARG00000002445	58	40	40	83	42	55
ENSDARG00000002463	94	120	116	50	88	66
ENSDARG00000002467	86	75	67	57	65	75
ENSDARG00000002479	373	334	301	448	350	380
ENSDARG00000002483	2	0	0	4	3	0
ENSDARG00000002487	329	215	222	310	197	185
ENSDARG00000002494	689	489	479	671	663	606
ENSDARG00000002506	106	118	151	117	100	115
ENSDARG00000002507	125	124	23	74	79	108
ENSDARG00000002508	0	0	0	0	0	0
ENSDARG00000002509	41	54	43	33	30	55
ENSDARG00000002510	125	140	125	87	75	98
ENSDARG00000002523	369	396	350	409	349	405
ENSDARG00000002533	19	23	14	19	17	10
ENSDARG00000002536	824	730	680	475	620	596
ENSDARG00000002538	330	373	301	271	254	307
ENSDARG00000002546	178	166	201	165	103	161
ENSDARG00000002549	100	99	76	75	99	98
ENSDARG00000002552	398	409	417	245	335	329
ENSDARG00000002564	126	158	123	102	79	101
ENSDARG00000002571	222	194	214	87	131	166
ENSDARG00000002576	1	0	0	0	0	0
ENSDARG00000002582	4	1	2	1	0	0
ENSDARG00000002587	732	588	672	484	481	662
ENSDARG00000002589	4	1	2	5	4	4
ENSDARG00000002591	991	1245	1478	991	774	774
ENSDARG00000002593	2	5	3	5	4	4
ENSDARG00000002597	0	1	0	1	0	0
ENSDARG00000002600	225	255	290	139	148	240
ENSDARG00000002601	0	0	0	0	0	0
ENSDARG00000002607	90	100	89	115	102	112
ENSDARG00000002609	169	211	194	125	104	131
ENSDARG00000002613	34	21	29	30	33	29
ENSDARG00000002632	1685	1869	1929	1671	1762	1978
ENSDARG00000002634	105	103	105	62	88	82
ENSDARG00000002635	116	87	129	74	105	128
ENSDARG00000002642	133	182	134	94	139	106
ENSDARG00000002644	292	321	257	262	331	221
ENSDARG00000002656	46	30	41	19	27	35
ENSDARG00000002659	224	214	228	147	141	192
ENSDARG00000002663	617	596	526	345	417	494
ENSDARG00000002666	6	7	16	6	2	12
ENSDARG00000002670	197	242	158	221	170	183
ENSDARG00000002682	195	246	199	131	144	158
ENSDARG00000002685	0	0	0	0	0	0
ENSDARG00000002690	35	37	29	29	32	39
ENSDARG00000002696	0	0	0	0	0	0
ENSDARG00000002701	23	31	23	24	28	21
ENSDARG00000002707	1	1	0	2	0	0
ENSDARG00000002710	3253	3242	2710	3291	2602	2853
ENSDARG00000002720	153	131	118	153	112	124
ENSDARG00000002722	0	0	0	0	0	0
ENSDARG00000002728	0	0	0	0	0	0
ENSDARG00000002731	202	265	199	242	262	211
ENSDARG00000002732	33	39	12	31	14	12
ENSDARG00000002745	1478	1460	1604	1433	848	735
ENSDARG00000002748	44	40	25	68	57	59
ENSDARG00000002750	162	155	136	115	110	127
ENSDARG00000002754	37	34	41	51	23	24
ENSDARG00000002758	389.21	427.58	375.96	421	171.45	206.31
ENSDARG00000002760	0	0	0	0	0	1
ENSDARG00000002764	0	0	0	0	0	0
ENSDARG00000002768	0	0	0	0	0	0
ENSDARG00000002771	2	0	1	1	1	0
ENSDARG00000002773	2	1	1	8	0	0
ENSDARG00000002779	0	0	1	1	0	1
ENSDARG00000002787	365	458	299	414	392	407
ENSDARG00000002790	835	809	820	713	633	736
ENSDARG00000002791	4173.45	4364.82	4283.61	2960.8	3122.43	3268.02
ENSDARG00000002792	424	426	423	316	323	319
ENSDARG00000002794	92.88	109.8	113	71.63	22	51
ENSDARG00000002795	6	10	9	2	8	8
ENSDARG00000002797	2	1	0	1	0	1
ENSDARG00000002798	131	177	124	135	136	140
ENSDARG00000002816	1067	1258	1238	564	837	1006
ENSDARG00000002826	76	75	54	79	71	94
ENSDARG00000002830	112	110	94	105	97	79
ENSDARG00000002831	1	0	4	0	2	12
ENSDARG00000002840	1619	1820	1792	981	905	1372
ENSDARG00000002847	46	39	32	27	54	18
ENSDARG00000002872	102	118	102	78	106	98
ENSDARG00000002877	302	268	216	234	239	276
ENSDARG00000002880	285	315	284	199	213	246
ENSDARG00000002894	89	78	87	65	87	83
ENSDARG00000002897	96	147	129	84	94	105
ENSDARG00000002909	746	792	537	638	608	707
ENSDARG00000002912	340	392	385	257	221	349
ENSDARG00000002916	402	501	445	241	333	500
ENSDARG00000002917	0	1	1	1	0	0
ENSDARG00000002933	0	0	0	0	0	1
ENSDARG00000002937	124	178	119	111	109	129
ENSDARG00000002945	20	19	11	10	14	16
ENSDARG00000002947	379	458	442	263	352	306
ENSDARG00000002949	624	604	610	467	514	576
ENSDARG00000002952	186	190	173	110	143	204
ENSDARG00000002956	315	249	73	230	333	439
ENSDARG00000002959	45	45	36	85	51	59
ENSDARG00000002967	121	132	142	136	82	105
ENSDARG00000002968	2	3	0	0	1	1
ENSDARG00000002970	493	504	444	501	415	532
ENSDARG00000002971	232	319	221	223	202	286
ENSDARG00000002986	4	7	1	2	4	2
ENSDARG00000002988	28	6	35	24	8	15
ENSDARG00000002991	325	275	459	385	584	465
ENSDARG00000002994	223	173	171	89	109	145
ENSDARG00000003008	105	115	88	74	81	66
ENSDARG00000003017	102	115	90	82	104	93
ENSDARG00000003020	1	2	2	5	1	1
ENSDARG00000003021	125	104	99	83	100	94
ENSDARG00000003022	125	113	98	92	105	133
ENSDARG00000003027	45	36	38	22	31	27
ENSDARG00000003032	4138	4053	3982	2801	2542	2751
ENSDARG00000003035	1998	2282	2074	1197	1196	1372
ENSDARG00000003041	52	73	56	62	59	75
ENSDARG00000003046	133	149	114	133	75	112
ENSDARG00000003054	10	8	8	9	3	11
ENSDARG00000003058	425	471	531	289	307	329
ENSDARG00000003061	39	93	96	60	60	89
ENSDARG00000003068	229	188	178	128	117	124
ENSDARG00000003069	176	211	191	103	159	197
ENSDARG00000003077	0	0	0	0	0	0
ENSDARG00000003081	0	2	2	0	1	0
ENSDARG00000003084	27	47	41	56	44	61
ENSDARG00000003085	50	74	67	70	35	58
ENSDARG00000003087	177	177	159	131	132	165
ENSDARG00000003090	26	17	19	11	8	13
ENSDARG00000003091	1631	1755	1562	1120	1194	1192
ENSDARG00000003098	2160	2412	2164	1694	1963	2146
ENSDARG00000003109	122	119	136	76	83	74
ENSDARG00000003113	302	243	239	273	258	248
ENSDARG00000003127	241	245	179	190	174	196
ENSDARG00000003132	151	136	134	154	67	118
ENSDARG00000003142	49	51	57	67	42	50
ENSDARG00000003144	10	14	19	13	13	9
ENSDARG00000003145	11	12	7	12	8	13
ENSDARG00000003146	0	0	0	1	0	0
ENSDARG00000003151	1071	1123	1127	1047	841	1052
ENSDARG00000003153	242	238	253	223	214	242
ENSDARG00000003157	21	47	29	35	31	38
ENSDARG00000003165	213	216	206	164	141	175
ENSDARG00000003167	142	127	120	86	96	127
ENSDARG00000003169	485	604	548	460	485	559
ENSDARG00000003175	119	100	111	90	78	99
ENSDARG00000003181	2	1	1	0	1	1
ENSDARG00000003189	1811	1857	1942	1814	1664	1972
ENSDARG00000003193	318	343	360	265	322	308
ENSDARG00000003197	175	164	164	140	151	148
ENSDARG00000003200	33	35	68	39	53	85
ENSDARG00000003203	9	2	1	13	16	2
ENSDARG00000003205	298	341	335	276	281	314
ENSDARG00000003206	128	124	77	80	93	105
ENSDARG00000003207	47	40	32	43	28	44
ENSDARG00000003208	72	57	50	29	60	44
ENSDARG00000003209	0	0	0	0	0	0
ENSDARG00000003210	0	1	0	0	0	1
ENSDARG00000003213	701	716	738	665	663	686
ENSDARG00000003216	997	614	556	831	425	516
ENSDARG00000003217	164	154	145	126	111	139
ENSDARG00000003219	14	10	12	6	4	9
ENSDARG00000003229	2	0	0	1	3	1
ENSDARG00000003235	296	327	278	280	305	342
ENSDARG00000003244	69.68	86.88	48.44	122.04	39.21	67.91
ENSDARG00000003250	295	301	238	174	364	337
ENSDARG00000003251	89	108	53	41	32	54
ENSDARG00000003257	89	72	80	60	62	54
ENSDARG00000003259	3	14	15	10	11	11
ENSDARG00000003269	541	769	656	570	733	704
ENSDARG00000003270	87	111	115	103	79	105
ENSDARG00000003281	94	70	113	49	117	67
ENSDARG00000003287	94	125	95	126	109	109
ENSDARG00000003290	0	0	0	0	0	0
ENSDARG00000003293	151	111	74	108	88	120
ENSDARG00000003303	17	8	19	2	17	16
ENSDARG00000003307	154	188	157	98	116	136
ENSDARG00000003308	617	639	626	445	486	541
ENSDARG00000003311	284	300	267	275	297	315
ENSDARG00000003313	192	180	183	123	135	210
ENSDARG00000003320	453	509	496	379	383	446
ENSDARG00000003326	11	6	12	5	4	5
ENSDARG00000003328	211	238	254	202	255	269
ENSDARG00000003344	3189	3856	2438	2087	1567	2054
ENSDARG00000003373	60	56	38	63	49	47
ENSDARG00000003375	0	2	0	0	2	1
ENSDARG00000003380	166	209	159	124	153	175
ENSDARG00000003381	716	491	794	373	572	544
ENSDARG00000003382	283	335	337	397	310	387
ENSDARG00000003383	219	213	172	182	157	227
ENSDARG00000003395	0	0	2	0	0	3
ENSDARG00000003398	175	193	208	120	159	148
ENSDARG00000003399	2	0	0	3	1	2
ENSDARG00000003403	228	159	439	340	401	337
ENSDARG00000003411	0	0	0	0	0	0
ENSDARG00000003414	162	445	446	209	271	219
ENSDARG00000003420	35	39	15	16	24	24
ENSDARG00000003421	131	122	87	70	124	139
ENSDARG00000003429	1707	1852	1869	1816	1642	1844
ENSDARG00000003444	215	276	175	167	159	194
ENSDARG00000003446	127	142	112	53	87	88
ENSDARG00000003449	120	120	84	74	58	122
ENSDARG00000003462	144	137	124	93	54	50
ENSDARG00000003469	127	169	176	147	124	153
ENSDARG00000003475	134	160	114	153	109	87
ENSDARG00000003486	1004	1117	1004	957	885	1027
ENSDARG00000003487	559	507	540	578	493	572
ENSDARG00000003495	537	626	471	434	482	527
ENSDARG00000003512	40	46	46	79	58	58
ENSDARG00000003517	206	251	217	209	190	191
ENSDARG00000003519	6	5	9	6	23	7
ENSDARG00000003520	712	734	652	456	464	617
ENSDARG00000003523	0	0	0	1	0	0
ENSDARG00000003526	521	512	552	499	465	492
ENSDARG00000003527	103	78	86	95	75	77
ENSDARG00000003531	162	133	143	112	130	139
ENSDARG00000003533	65	59	45	44	42	73
ENSDARG00000003544	112	115	136	67	76	114
ENSDARG00000003553	0	1	0	0	1	1
ENSDARG00000003564	173	142	141	169	106	91
ENSDARG00000003570	4664	5514	5208	3990	4590	4419
ENSDARG00000003573	230	288	213	243	177	190
ENSDARG00000003576	136	211	434	98	92	98
ENSDARG00000003584	274	240	268	274	271	282
ENSDARG00000003592	152	155	146	155	121	98
ENSDARG00000003599	16640	15594	14388	16120	13517	14578
ENSDARG00000003607	167	166	165	176	157	212
ENSDARG00000003615	9	12	6	4	3	14
ENSDARG00000003616	659	698	551	400	401	468
ENSDARG00000003631	265	213	248	164	251	230
ENSDARG00000003632	0	0	0	0	0	0
ENSDARG00000003635	34	28	48	34	45	50
ENSDARG00000003641	451	557	482	671	529	590
ENSDARG00000003642	191	147	122	127	161	150
ENSDARG00000003655	47	56	40	44	79	63
ENSDARG00000003675	103	88	108	81	79	97
ENSDARG00000003680	31	36	21	31	25	47
ENSDARG00000003681	1269	1223	1078	1182	1019	1114
ENSDARG00000003684	6	5	3	2	0	6
ENSDARG00000003693	537	560	530	567	475	532
ENSDARG00000003695	473	472	462	381	350	422
ENSDARG00000003697	1	4	8	1	6	8
ENSDARG00000003699	523	584	523	292	468	508
ENSDARG00000003701	0	1	3	4	0	0
ENSDARG00000003705	673	994	695	543	570	724
ENSDARG00000003706	1	3	0	1	1	0
ENSDARG00000003732	1	3	2	1	3	1
ENSDARG00000003749	115	88	72	61	65	71
ENSDARG00000003750	296	230	248	260	186	217
ENSDARG00000003751	279	345	293	275	246	349
ENSDARG00000003754	557	796	817	518	457	796
ENSDARG00000003757	85	91	90	77	88	94
ENSDARG00000003769	85	88	86	84	80	105
ENSDARG00000003776	133	106	88	81	157	126
ENSDARG00000003779	214	253	242	187	163	246
ENSDARG00000003789	200	162	196	179	135	195
ENSDARG00000003795	1013	1166	1095	985	866	1010
ENSDARG00000003797	3	4	4	3	7	7
ENSDARG00000003803	0	0	0	0	0	0
ENSDARG00000003808	3084	2472	1958	2505	2029	2094
ENSDARG00000003811	1518.31	1439.87	1304.04	905.73	1164	1330.44
ENSDARG00000003818	177	159	171	117	133	110
ENSDARG00000003820	201	198	332	260	1308	202
ENSDARG00000003822	34	25	24	19	29	25
ENSDARG00000003827	50	33	46	45	69	60
ENSDARG00000003829	251	254	204	173	248	277
ENSDARG00000003835	330	314	352	268	270	298
ENSDARG00000003841	39	35	38	34	19	39
ENSDARG00000003845	292	263	237	165	161	192
ENSDARG00000003846	27	21	25	27	16	26
ENSDARG00000003854	1014	1062	882	662	771	836
ENSDARG00000003860	419	378	417	459	300	376
ENSDARG00000003865	212	242	189	137	174	196
ENSDARG00000003866	2116	2204	2120	1376	1535	1818
ENSDARG00000003867	132	204	159	120	104	121
ENSDARG00000003869	119	91	92	83	116	116
ENSDARG00000003872	95	87	118	73	100	120
ENSDARG00000003877	244	217	214	191	211	201
ENSDARG00000003899	150	156	114	110	107	126
ENSDARG00000003900	1	1	5	10	3	6
ENSDARG00000003902	11	19	5	34	27	52
ENSDARG00000003903	0	0	0	0	0	0
ENSDARG00000003904	2	2	4	1	1	1
ENSDARG00000003909	1	0	0	0	0	0
ENSDARG00000003910	1001	1163	1162	976	899	1276
ENSDARG00000003920	1245	1190	1134	1106	1068	1210
ENSDARG00000003925	21	18	10	17	20	15
ENSDARG00000003927	149	180	152	132	169	152
ENSDARG00000003931	737	600	633	869	721	828
ENSDARG00000003934	670	762	569	576	330	499
ENSDARG00000003938	686	555	586	614	585	652
ENSDARG00000003940	34	54	40	34	37	36
ENSDARG00000003941	126	122	137	129	99	118
ENSDARG00000003944	0	0	0	0	1	0
ENSDARG00000003952	609	531	509	520	456	524
ENSDARG00000003961	1005	798	1054	622	610	652
ENSDARG00000003963	167	184	180	128	97	137
ENSDARG00000003965	0	0	0	0	0	0
ENSDARG00000003968	0	0	1	0	2	1
ENSDARG00000003970	0	2	10	2	5	0
ENSDARG00000003971	6	3	3	5	1	10
ENSDARG00000003973	66	79	93	43	71	80
ENSDARG00000003974	189	160	154	136	131	167
ENSDARG00000003977	16	10	7	12	7	10
ENSDARG00000003984	567	570	544	423	419	540
ENSDARG00000003989	78	96	78	39	59	45
ENSDARG00000003991	0	0	0	0	0	0
ENSDARG00000003994	8	7	4	2	5	6
ENSDARG00000003998	10	7	7	7	7	4
ENSDARG00000004015	0	0	1	0	2	0
ENSDARG00000004017	139	217	226	176	141	175
ENSDARG00000004018	36	26	24	26	29	29
ENSDARG00000004023	1	0	0	0	0	0
ENSDARG00000004034	1019	823	743	746	1030	990
ENSDARG00000004037	220	183	189	154	160	158
ENSDARG00000004046	94	82	81	84	91	97
ENSDARG00000004049	32	20	28	14	26	19
ENSDARG00000004051	13	8	3	5	10	7
ENSDARG00000004055	266	251	320	212	222	252
ENSDARG00000004059	109	76	97	144	76	108
ENSDARG00000004060	1486	1326	811	1463	544	482
ENSDARG00000004074	110	95	75	47	94	134
ENSDARG00000004078	849	909	935	605	670	835
ENSDARG00000004082	0	0	0	0	0	0
ENSDARG00000004094	1365	1363	1758	866	1196	1560
ENSDARG00000004105	237	231	226	214	208	206
ENSDARG00000004109	48	18	22	48	59	25
ENSDARG00000004111	15	6	8	9	13	13
ENSDARG00000004114	79	63	57	60	50	56
ENSDARG00000004115	1064	1401	1267	871	708	970
ENSDARG00000004130	16	22	18	16	6	12
ENSDARG00000004131	264	241	289	270	258	284
ENSDARG00000004132	953	1042	1132	684	694	957
ENSDARG00000004141	167	298	262	251	320	200
ENSDARG00000004150	1	0	2	0	1	2
ENSDARG00000004151	140	140	136	96	73	76
ENSDARG00000004154	44	46	34	30	25	49
ENSDARG00000004158	246	284	272	167	152	261
ENSDARG00000004160	272	281	318	238	205	189
ENSDARG00000004161	816	779	772	660	708	677
ENSDARG00000004167	35	45	35	42	37	32
ENSDARG00000004169	184	183	150	183	153	174
ENSDARG00000004171	103	117	107	89	107	131
ENSDARG00000004173	3373	3341	3237	2838	2596	2816
ENSDARG00000004174	2972	3261	3106	2714	2979	3444
ENSDARG00000004176	601.17	536.52	636	388.07	360.15	469.39
ENSDARG00000004177	36	21	18	25	23	29
ENSDARG00000004184	345	421	319	266	283	397
ENSDARG00000004187	4	3	5	5	17	7
ENSDARG00000004189	209	175	237	168	187	197
ENSDARG00000004196	47	37	30	28	39	62
ENSDARG00000004199	3	1	9	0	2	6
ENSDARG00000004204	1049	1052	1350	709	666	726
ENSDARG00000004211	337	333	306	261	232	274
ENSDARG00000004218	8	21	21	15	8	17
ENSDARG00000004219	0	0	0	0	0	0
ENSDARG00000004227	194	187	314	117	154	333
ENSDARG00000004232	109	138	103	105	70	82
ENSDARG00000004243	0	5	1	0	0	0
ENSDARG00000004246	485	444	494	354	530	518
ENSDARG00000004251	59	31	26	44	43	50
ENSDARG00000004256	1	3	0	2	3	3
ENSDARG00000004260	52	54	34	42	50	62
ENSDARG00000004261	420	449	454	312	391	391
ENSDARG00000004262	60	68	88	57	60	75
ENSDARG00000004270	400	365	386	338	316	357
ENSDARG00000004274	9	17	12	22	22	22
ENSDARG00000004280	298	311	327	249	219	289
ENSDARG00000004282	75	114	92	88	104	104
ENSDARG00000004291	295	392	285	214	241	335
ENSDARG00000004296	0	0	0	1	0	0
ENSDARG00000004297	693	723	635	842	612	846
ENSDARG00000004301	108	69	84	147	123	139
ENSDARG00000004302	87	84	73	76	55	84
ENSDARG00000004305	39	37	36	50	39	42
ENSDARG00000004306	76	92	83	66	63	81
ENSDARG00000004307	5	10	5	5	2	9
ENSDARG00000004308	93	77	100	64	67	77
ENSDARG00000004311	29	33	33	22	38	41
ENSDARG00000004318	86	98	115	87	70	65
ENSDARG00000004322	71	91	82	58	38	77
ENSDARG00000004325	169	154	115	149	152	183
ENSDARG00000004328	0	0	0	0	0	0
ENSDARG00000004336	501	549	509	333	417	463
ENSDARG00000004343	198	183	185	178	252	192
ENSDARG00000004358	1	0	0	0	0	1
ENSDARG00000004363	19	21	10	22	23	19
ENSDARG00000004372	231	238	168	150	207	258
ENSDARG00000004377	60	46	61	47	59	56
ENSDARG00000004378	406	371	364	338	403	424
ENSDARG00000004386	1004	1150	815	617	505	755
ENSDARG00000004392	3	11	10	5	1	10
ENSDARG00000004396	32	39	28	22	42	25
ENSDARG00000004402	49	44	42	29	56	47
ENSDARG00000004405	35	23	26	35	33	26
ENSDARG00000004406	31	42	45	47	44	49
ENSDARG00000004415	149	144	153	175	155	179
ENSDARG00000004427	241	303	283	363	202	266
ENSDARG00000004433	179	158	108	80	163	159
ENSDARG00000004436	90	143	144	109	85	113
ENSDARG00000004445	0	0	0	0	0	1
ENSDARG00000004447	6	2	2	5	3	13
ENSDARG00000004451	61	63	71	34	54	65
ENSDARG00000004452	945	1062	874	984	721	861
ENSDARG00000004455	0	0	0	2	2	2
ENSDARG00000004459	1	0	0	0	0	0
ENSDARG00000004460	33	29	41	47	40	45
ENSDARG00000004470	967	1012	993	853	776	895
ENSDARG00000004472	55	42	45	38	33	47
ENSDARG00000004473	23	24	10	9	14	40
ENSDARG00000004492	82	85	89	86	72	79
ENSDARG00000004497	69	63	64	61	74	60
ENSDARG00000004498	4	23	3	2	5	3
ENSDARG00000004502	80	146	103	104	110	85
ENSDARG00000004517	267	267	272	306	240	220
ENSDARG00000004525	35	37	30	44	40	38
ENSDARG00000004527	83	73	91	88	59	76
ENSDARG00000004529	7	10	9	6	9	10
ENSDARG00000004532	0	0	0	0	0	0
ENSDARG00000004537	2692	2723	2559	2063	2550	3144
ENSDARG00000004539	483	502	428	527	649	378
ENSDARG00000004561	6	12	7	11	6	8
ENSDARG00000004574	25	25	13	15	17	31
ENSDARG00000004576	623	680	706	545	559	540
ENSDARG00000004577	41	45	34	43	32	40
ENSDARG00000004580	125	151	121	124	75	128
ENSDARG00000004581	739	684	618	423	477	530
ENSDARG00000004586	0	0	0	0	0	0
ENSDARG00000004587	326	344	296	308	258	341
ENSDARG00000004588	187	227.22	167	219	225.23	258.03
ENSDARG00000004592	21	35	13	9	17	23
ENSDARG00000004594	138	150	110	117	115	132
ENSDARG00000004597	0	2	2	2	3	3
ENSDARG00000004598	36	46	18	29	22	32
ENSDARG00000004616	294	326	307	233	251	247
ENSDARG00000004618	80	93	82	75	82	69
ENSDARG00000004621	49	46	45	33	53	27
ENSDARG00000004627	1	2	0	0	0	0
ENSDARG00000004632	94.36	115.85	133	145	123.57	131.36
ENSDARG00000004633	13	37	15	50	13	14
ENSDARG00000004634	410	446	410	316	354	396
ENSDARG00000004635	41	71	45	33	73	54
ENSDARG00000004636	417	385	408	270	297	286
ENSDARG00000004643	24	2	3	15	7	4
ENSDARG00000004647	51	52	38	64	38	49
ENSDARG00000004648	17	12	19	12	10	20
ENSDARG00000004658	375	425	313	522	466	520
ENSDARG00000004672	624	586	652	605	529	569
ENSDARG00000004680	218	266	242	148	233	186
ENSDARG00000004687	203	203	189	166	134	162
ENSDARG00000004692	64	56	63	77	69	77
ENSDARG00000004695	174	217	190	137	149	146
ENSDARG00000004696	191	198	183	182	121	190
ENSDARG00000004697	30	47	30	33	19	22
ENSDARG00000004702	414	529	491	580	614	638
ENSDARG00000004706	537	449	544	470	409	457
ENSDARG00000004712	289	364	250	260	236	272
ENSDARG00000004713	70	57	62	74	86	108
ENSDARG00000004714	308	326	245	294	345	332
ENSDARG00000004721	16	2	8	0	8	1
ENSDARG00000004724	71	62	72	50	71	53
ENSDARG00000004726	726	800	751	488	630	634
ENSDARG00000004727	81	86	80	90	69	69
ENSDARG00000004735	2227	2561	2553	1978	2282	2552
ENSDARG00000004745	326	379	297	172	153	244
ENSDARG00000004748	791	941	1163	321	1042	546
ENSDARG00000004753	3	1	1	1	19	2
ENSDARG00000004754	607	621	761	508	627	699
ENSDARG00000004757	4774	5414	4706	7519	5773	6648
ENSDARG00000004763	12	17	5	5	8	8
ENSDARG00000004771	152	156	181	197	123	127
ENSDARG00000004774	267	240	228	242	170	182
ENSDARG00000004782	136	134	112	49	81	74
ENSDARG00000004785	421	394	358	276	280	300
ENSDARG00000004789	34	27	80	13	30	54
ENSDARG00000004794	1462	1447	1575	681	779	1096
ENSDARG00000004796	233	254	198	119	176	171
ENSDARG00000004803	0	0	0	0	0	0
ENSDARG00000004806	224	210	206	174	184	175
ENSDARG00000004823	1	0	1	1	0	0
ENSDARG00000004830	1333	1182	1201	1035	1040	1091
ENSDARG00000004836	97	99	90	62	91	92
ENSDARG00000004840	39	51	47	40	56	51
ENSDARG00000004843	1014	1058	794	734	798	887
ENSDARG00000004851	76	69	74	65	56	63
ENSDARG00000004861	11	14	16	3	14	10
ENSDARG00000004864	0	0	0	0	0	0
ENSDARG00000004866	211	209	147	138	152	183
ENSDARG00000004869	2	3	0	0	2	0
ENSDARG00000004870	283	271	258	257	248	267
ENSDARG00000004871	4	6	2	4	7	7
ENSDARG00000004874	229	295	262	148	151	137
ENSDARG00000004875	141	160	120	192	144	118
ENSDARG00000004877	522.96	572.38	631.12	386.36	442.53	470.85
ENSDARG00000004880	37	24	32	29	14	30
ENSDARG00000004889	281	213	162	221	213	198
ENSDARG00000004891	285	285	259	174	157	204
ENSDARG00000004898	0	0	0	0	0	0
ENSDARG00000004904	0	1	0	0	0	0
ENSDARG00000004906	736	762	689	539	675	800
ENSDARG00000004925	50	32	51	45	37	36
ENSDARG00000004930	618	745	712	372	416	413
ENSDARG00000004931	25	18	19	14	10	6
ENSDARG00000004932	588	556	500	480	365	512
ENSDARG00000004937	33	34	15	29	27	35
ENSDARG00000004939	146	206	150	105	94	98
ENSDARG00000004948	401	404	455	432	313	354
ENSDARG00000004952	68	122	39	246	1037	894
ENSDARG00000004953	166.27	104	57.26	731.32	2895.76	2215.96
ENSDARG00000004954	3646	2392	2191	2552	3814	3368
ENSDARG00000004956	292	301	297	273	227	276
ENSDARG00000004964	3	1	1	1	2	2
ENSDARG00000004979	164	134	133	153	157	196
ENSDARG00000004988	306	289	257	210	189	252
ENSDARG00000005002	130	125	146	123	79	109
ENSDARG00000005004	0	0	0	0	1	0
ENSDARG00000005010	22	23	10	8	13	17
ENSDARG00000005015	342	334	287	244	253	332
ENSDARG00000005023	173	176	224	223	184	142
ENSDARG00000005026	264	279	216	177	182	209
ENSDARG00000005034	131	137	134	123	121	110
ENSDARG00000005049	44	45	46	120	91	66
ENSDARG00000005050	1	4	2	2	3	3
ENSDARG00000005057	56	36	33	32	49	40
ENSDARG00000005058	287	233	222	204	221	317
ENSDARG00000005078	149	175	164	109	122	154
ENSDARG00000005085	47	24	24	44	24	40
ENSDARG00000005092	273	322	305	151	162	197
ENSDARG00000005095	195	198	146	141	81	122
ENSDARG00000005098	76	85	65	94	96	147
ENSDARG00000005104	542	433	572	384	532	507
ENSDARG00000005108	1558	1835	978	1060	1221	784
ENSDARG00000005112	0	0	0	0	0	1
ENSDARG00000005115	118	142	114	73	109	139
ENSDARG00000005122	791	1001	1026	746	724	809
ENSDARG00000005126	80	67	73	49	44	58
ENSDARG00000005128	146	153	150	138	95	132
ENSDARG00000005134	298	306	308	337	284	323
ENSDARG00000005139	3	2	0	0	0	1
ENSDARG00000005141	0	0	1	0	2	0
ENSDARG00000005150	0	1	0	0	0	2
ENSDARG00000005154	136	157	89	72	64	124
ENSDARG00000005159	45.13	39.38	41.89	31	35	35.53
ENSDARG00000005162	137	127	127	125	139	148
ENSDARG00000005163	437	469	379	281	316	338
ENSDARG00000005172	8	7	7	7	5	5
ENSDARG00000005176	1	0	3	0	1	0
ENSDARG00000005179	136	144	145	128	112	123
ENSDARG00000005185	543.78	524.36	424.25	381.06	303.54	481.45
ENSDARG00000005186	362	394	313	365	335	472
ENSDARG00000005191	1078	881	800	955	773	835
ENSDARG00000005210	126	126	105	95	65	75
ENSDARG00000005216	34	53	39	10	38	73
ENSDARG00000005218	64	68	51	90	96	95
ENSDARG00000005220	147	152	140	148	143	130
ENSDARG00000005221	0	2	1	0	1	0
ENSDARG00000005230	304	323	290	324	299	272
ENSDARG00000005232	53	57	53	25	45	27
ENSDARG00000005236	1724	1634	1586	1441	1620	1842
ENSDARG00000005246	82	96	76	71	70	89
ENSDARG00000005251	124	160	120	130	111	132
ENSDARG00000005254	234	263	314	227	216	274
ENSDARG00000005257	578.53	785.24	590.25	678	407.98	586.86
ENSDARG00000005271	221	202	156	124	249	209
ENSDARG00000005274	8	16	10	14	18	16
ENSDARG00000005284	55	46	46	54	26	47
ENSDARG00000005314	3	4	2	2	7	8
ENSDARG00000005315	349	340	325	261	232	242
ENSDARG00000005318	595	666	625	403	387	511
ENSDARG00000005320	31	35	54	48	36	40
ENSDARG00000005327	75	64	59	55	58	61
ENSDARG00000005332	0	0	0	0	0	0
ENSDARG00000005335	0	2	0	0	0	0
ENSDARG00000005343	144	161	139	165	108	160
ENSDARG00000005350	1031	1083	889	769	969	1053
ENSDARG00000005355	334	375	313	448	355	412
ENSDARG00000005356	13	23	6	14	18	13
ENSDARG00000005359	556	628	516	439	537	546
ENSDARG00000005364	3	4	1	5	1	4
ENSDARG00000005368	88	144	161	105	141	115
ENSDARG00000005371	273	295	244	254	176	190
ENSDARG00000005372	473	466	492	353	372	335
ENSDARG00000005374	233	185	158	193	190	196
ENSDARG00000005382	185	214	158	136	145	169
ENSDARG00000005392	0	1	6	0	0	0
ENSDARG00000005394	360	394	323	239	296	374
ENSDARG00000005397	198	257	284	171	193	332
ENSDARG00000005414	23	31	9	18	31	18
ENSDARG00000005416	951	1008	980	814	748	892
ENSDARG00000005423	165	173	202	310	169	188
ENSDARG00000005425	360	402	319	253	313	383
ENSDARG00000005448	94	111	112	82	79	82
ENSDARG00000005451	1836	1965	1858	1674	1853	1901
ENSDARG00000005453	14	16	14	10	17	18
ENSDARG00000005454	186	201	213	207	271	362
ENSDARG00000005456	904	1009	990	677	613	696
ENSDARG00000005458	306	320	328	208	264	243
ENSDARG00000005462	204	208	199	233	250	333
ENSDARG00000005463	306	345	327	307	285	356
ENSDARG00000005464	223	168	165	168	170	164
ENSDARG00000005468	553	601	558	542	527	596
ENSDARG00000005476	590	705	461	460	447	541
ENSDARG00000005479	1740	1381	1478	1325	1841	1962
ENSDARG00000005481	347	273	208	468	310	317
ENSDARG00000005482	871	943	943	918	687	950
ENSDARG00000005485	0	0	0	0	2	0
ENSDARG00000005500	54	43	61	55	47	41
ENSDARG00000005510	5	15	11	9	10	12
ENSDARG00000005513	3599	2989	3120	3399	2725	2900
ENSDARG00000005518	0	0	0	1	0	2
ENSDARG00000005522	0	1	0	1	0	1
ENSDARG00000005525	46	39	41	35.57	21	23
ENSDARG00000005526	0	0	0	0	0	0
ENSDARG00000005536	266	224	155	197	184	220
ENSDARG00000005540	416	401	380	366	312	383
ENSDARG00000005541	56	47	43	36	72	55
ENSDARG00000005544	69	118	82	65	69	71
ENSDARG00000005547	108	118	132	122	102	121
ENSDARG00000005549	239	271	271	230	215	246
ENSDARG00000005551	573	628	601	796	638	674
ENSDARG00000005559	2	3	7	2	2	5
ENSDARG00000005560	623	668	550	651	508	700
ENSDARG00000005561	222	199	161	234	151	214
ENSDARG00000005565	694	509	653	464	647	551
ENSDARG00000005574	1	2	2	0	1	4
ENSDARG00000005576	1094	1161	1190	1157	995	1055
ENSDARG00000005578	24	28	22	24	10	15
ENSDARG00000005586	244	267	243	200	264	254
ENSDARG00000005590	47	53	48	45	51	53
ENSDARG00000005595	3388	4389	4658	3288	2333	2641
ENSDARG00000005606	313	341	338	278	298	337
ENSDARG00000005612	257	238	261	245	234	264
ENSDARG00000005616	0	0	0	1	0	0
ENSDARG00000005619	51	62	65	63	55	80
ENSDARG00000005625	183	156	189	103	126	125
ENSDARG00000005626	9	9	2	5	5	1
ENSDARG00000005627	196.62	138.76	155.71	251.56	264.06	271.61
ENSDARG00000005629	1	0	1	1	1	0
ENSDARG00000005640	27	23	17	34	18	22
ENSDARG00000005643	237	208	228	396	232	199
ENSDARG00000005645	291	370	374	306	311	427
ENSDARG00000005648	63	37	34	34	50	59
ENSDARG00000005651	80	77	65	65	61	76
ENSDARG00000005652	343	418	335	168	255	249
ENSDARG00000005670	158	269	273	111	145	164
ENSDARG00000005673	28	32	25	39	46	29
ENSDARG00000005675	247	253	263	235	274	296
ENSDARG00000005679	595	641	653	446	447	478
ENSDARG00000005690	65	46	102	63	60	72
ENSDARG00000005699	307	346	338	224	250	286
ENSDARG00000005704	1	1	2	0	0	0
ENSDARG00000005713	412	357	346	372	185	356
ENSDARG00000005716	12	20	10	3	20	29
ENSDARG00000005738	114	113	126	126	141	125
ENSDARG00000005739	9	18	7	2	5	7
ENSDARG00000005749	0	2	1	0	0	0
ENSDARG00000005754	4970	5251	4691	3825	3989	4299
ENSDARG00000005762	66	98	41	55	61	46
ENSDARG00000005772	20	48	12	14	35	44
ENSDARG00000005774	1252	1580	1452	1499	1328	1623
ENSDARG00000005775	224	236	200	206	133	218
ENSDARG00000005776	0	0	0	0	0	0
ENSDARG00000005780	0	2	3	3	2	0
ENSDARG00000005783	16	38	60	22	22	20
ENSDARG00000005786	27	35	25	25	27	10
ENSDARG00000005789	317	320	352	234	353	307
ENSDARG00000005791	2653	2822	2991	3896	2652	3077
ENSDARG00000005799	36	15	34	28	25	29
ENSDARG00000005800	5	8	2	3	2	2
ENSDARG00000005814	17	1	2	0	14	2
ENSDARG00000005821	62	48	28	40	60	47
ENSDARG00000005823	88	110	70	82	54	90
ENSDARG00000005827	303	249	233	288	242	232
ENSDARG00000005828	157	126	146	95	83	96
ENSDARG00000005834	191	242	192	200	193	245
ENSDARG00000005840	573	723	638	534	468	549
ENSDARG00000005841	0	0	0	0	0	0
ENSDARG00000005842	163	160	120	164	172	179
ENSDARG00000005846	0	0	1	0	0	0
ENSDARG00000005853	52	70	51	48	36	53
ENSDARG00000005861	641	525	568	327	416	610
ENSDARG00000005865	30	17	25	23	16	17
ENSDARG00000005867	592	627	581	581	651	680
ENSDARG00000005870	128	136	136	132	93	85
ENSDARG00000005883	149	177	165	128	165	192
ENSDARG00000005891	222	214	208	216	197	184
ENSDARG00000005894	21	21	12	25	19	14
ENSDARG00000005897	94	85	85	83	70	57
ENSDARG00000005908	211	237	213	321	198	259
ENSDARG00000005913	116	61	100	85	108	88
ENSDARG00000005915	178	243	163	110	176	181
ENSDARG00000005916	31	38	19	44	35	36
ENSDARG00000005924	295	246	149	180	307	200
ENSDARG00000005926	495	494	436	534	396	534
ENSDARG00000005927	538	542	466	381	355	406
ENSDARG00000005941	354	397	366	301	256	301
ENSDARG00000005942	2970	3675	2546	2343	1465	1781
ENSDARG00000005943	0	0	0	0	1	1
ENSDARG00000005945	992	972	953	856	804	874
ENSDARG00000005948	155	164	110	94	100	128
ENSDARG00000005972	541	662	569	338	481	413
ENSDARG00000005980	718	777	795	1060	803	840
ENSDARG00000005989	139	97	105	158	179	220
ENSDARG00000005993	47	38	35	43	56	75
ENSDARG00000006003	152	143	112	187	89	128
ENSDARG00000006008	1	0	0	1	0	1
ENSDARG00000006010	200	172	206	149	106	153
ENSDARG00000006011	50	72	64	44	30	43
ENSDARG00000006019	1521	1303	1050	1060	1132	1176
ENSDARG00000006025	22	10	14	10	14	15
ENSDARG00000006029	131	118	125	167	91	123
ENSDARG00000006031	318	305	287	172	186	208
ENSDARG00000006038	129	190	136	167	108	147
ENSDARG00000006040	148	125	168	138	107	130
ENSDARG00000006044	15	19	16	16	31	23
ENSDARG00000006052	394	378	309	343	398	377
ENSDARG00000006060	946	794	776	677	730	580
ENSDARG00000006062	360	446	360	224	261	329
ENSDARG00000006065	61	86	43	25	22	44
ENSDARG00000006074	69	60	71	52	74	71
ENSDARG00000006079	7	9	5	4	7	9
ENSDARG00000006092	2330	2194	2100	1875	1989	2115
ENSDARG00000006093	105	92	81	63	41	70
ENSDARG00000006094	789	841	684	480	795	812
ENSDARG00000006109	0	0	0	0	0	0
ENSDARG00000006110	32	18	43	18	9	18
ENSDARG00000006112	836	659	394	551	595	619
ENSDARG00000006120	205	211	151	241	216	200
ENSDARG00000006124	1493	1760	1473	1419	1394	1431
ENSDARG00000006125	639	611	533	503	382	390
ENSDARG00000006128	320	372	302	335	307	442
ENSDARG00000006137	1	5	2	5	0	0
ENSDARG00000006151	0	1	1	2	2	1
ENSDARG00000006169	512	553	570	460	494	510
ENSDARG00000006174	413	428	607	356	192	386
ENSDARG00000006181	286	362	385	288	243	355
ENSDARG00000006192	299	252	241	245	220	299
ENSDARG00000006196	245	250	253	253	195	229
ENSDARG00000006200	1399	1513	1432	1331	1476	1513
ENSDARG00000006202	3426	3030	3123	1562	2079	1966
ENSDARG00000006206	0	0	0	0	1	0
ENSDARG00000006207	180	288	254	150	129	147
ENSDARG00000006215	20	26	17	9	17	22
ENSDARG00000006219	234	215	259	259	153	261
ENSDARG00000006220	461	411	498	391	195	133
ENSDARG00000006225	662	589	630	619	580	572
ENSDARG00000006235	98	80	85	48	112	117
ENSDARG00000006240	271	287	242	252	186	212
ENSDARG00000006242	215	219	186	177	184	237
ENSDARG00000006251	129	114	111	105	90	151
ENSDARG00000006253	248	288	248	194	173	222
ENSDARG00000006257	402	438	391	298	262	350
ENSDARG00000006260	5023.62	4627.11	4596.37	4263.91	4350.66	4962.19
ENSDARG00000006266	1358	1200	1211	1025	1714	1580
ENSDARG00000006272	316	288	279	163	223	237
ENSDARG00000006279	70	74	91	40	46	47
ENSDARG00000006283	183	198	183	180	237	199
ENSDARG00000006288	67	58	61	45	61	49
ENSDARG00000006290	67	65	82	74	49	60
ENSDARG00000006292	872	1160	1200	710	648	923
ENSDARG00000006299	167	178	159	167	151	135
ENSDARG00000006300	78	102	133	118	70	77
ENSDARG00000006301	195	218	215	223	247	226
ENSDARG00000006307	8	12	16	10	5	7
ENSDARG00000006308	94	64	84	43	61	74
ENSDARG00000006314	1636	1260	1241	966	1533	1264
ENSDARG00000006316	7691	7244	7456	8922	6946	7653
ENSDARG00000006332	625	557	513	448	440	495
ENSDARG00000006341	8	7	0	0	0	3
ENSDARG00000006345	228	240	214	208	174	231
ENSDARG00000006350	0	0	0	0	0	0
ENSDARG00000006353	73	82	73	96	88	63
ENSDARG00000006356	0	1	0	0	1	3
ENSDARG00000006368	8	9	7	6	12	6
ENSDARG00000006370	601	640	688	678	562	609
ENSDARG00000006372	56	7	64	44	43	63
ENSDARG00000006383	120	133	114	89	66	98
ENSDARG00000006385	394	439	371	411	297	391
ENSDARG00000006389	248	368	267	264	280	338
ENSDARG00000006392	96	100	126	123	71	99
ENSDARG00000006395	713	728	659	876	830	751
ENSDARG00000006396	412	375	381	292	268	324
ENSDARG00000006397	519	524	522	395	381	477
ENSDARG00000006399	1808	1756	1877	1487	1504	1799
ENSDARG00000006408	210	200	196	187	81	102
ENSDARG00000006409	4	3	4	9	3	1
ENSDARG00000006413	61	66	76	94	75	97
ENSDARG00000006420	649	837	662	504	604	691
ENSDARG00000006422	901	1002	702	592	528	517
ENSDARG00000006427	4	7	4	8	1	10
ENSDARG00000006434	129	117	109	119	82	106
ENSDARG00000006447	0	1	0	0	1	1
ENSDARG00000006456	272	251	338	265	266	269
ENSDARG00000006467	6	1	3	0	0	3
ENSDARG00000006468	71	71	46	78	112	112
ENSDARG00000006474	1050	1294	1361	520	655	749
ENSDARG00000006477	216	245	221	170	168	203
ENSDARG00000006487	1087	1068	1083	916	897	1117
ENSDARG00000006491	55	60	57	52	75	44
ENSDARG00000006494	29	45	43	29	26	30
ENSDARG00000006497	2040	2019	1735	1573	1346	1940
ENSDARG00000006501	0	0	0	0	0	0
ENSDARG00000006508	1080	1302	1359	505	550	566
ENSDARG00000006514	195	202	148	156	59	143
ENSDARG00000006522	39	36	48	15	41	46
ENSDARG00000006524	1358	1362	1274	1021	1123	1166
ENSDARG00000006526	89	126	98	62	124	53
ENSDARG00000006527	609	590	616	611	515	587
ENSDARG00000006544	14	9	6	14	12	14
ENSDARG00000006545	115	108	132	86	98	91
ENSDARG00000006546	333	293	331	276	253	289
ENSDARG00000006553	148	127	141	114	92	128
ENSDARG00000006560	68	54	44	55	76	117
ENSDARG00000006566	198	214	233	153	218	195
ENSDARG00000006567	38	42	69	57	46	56
ENSDARG00000006568	1	0	5	2	1	4
ENSDARG00000006577	21.81	10.83	8.05	2.53	4.07	12.5
ENSDARG00000006580	1	7	6	7	3	4
ENSDARG00000006584	605	672	579	469	483	558
ENSDARG00000006585	71	91	56	45	66	58
ENSDARG00000006588	0	328	595	176	451	1
ENSDARG00000006598	4	2	3	3	3	4
ENSDARG00000006600	136	166	147	86	91	150
ENSDARG00000006601	166	169	172	120	158	164
ENSDARG00000006602	9	10	10	4	6	6
ENSDARG00000006603	67	90	78	98	115	100
ENSDARG00000006604	224	255	260	147	174	180
ENSDARG00000006607	50	50	37	45	38	47
ENSDARG00000006609	526	528	539	400	454	451
ENSDARG00000006615	0	2	0	0	4	0
ENSDARG00000006617	91	104	100	92	74	94
ENSDARG00000006621	326	296	342	220	278	303
ENSDARG00000006624	249	221	228	191	169	217
ENSDARG00000006636	8	4	3	6	6	0
ENSDARG00000006639	139	156	123	104	89	135
ENSDARG00000006640	30	22	16	13	16	30
ENSDARG00000006642	232	214	244	180	172	184
ENSDARG00000006666	124	53	78	58	86	92
ENSDARG00000006672	632	532	469	439	477	504
ENSDARG00000006677	226	240	212	199	242	207
ENSDARG00000006678	5	1	1	2	1	0
ENSDARG00000006683	284	297	232	213	335	291
ENSDARG00000006691	5175	4825	5213	6422	4818	5319
ENSDARG00000006712	103	131	116	188	172	152
ENSDARG00000006719	332	312	295	247	275	357
ENSDARG00000006747	17	23	24	19	19	9
ENSDARG00000006754	363	403	314	276	301	337
ENSDARG00000006757	13	1	0	7	2	6
ENSDARG00000006758	124	164	119	152	129	189
ENSDARG00000006760	720	1068	878	394	460	698
ENSDARG00000006766	1460	1390	1216	1173	1229	1287
ENSDARG00000006773	79	95	86	66	63	64
ENSDARG00000006775	30	27	27	14	25	13
ENSDARG00000006782	230	245	200	217	208	253
ENSDARG00000006786	80	94	87	45	60	71
ENSDARG00000006791	92	144	140	94	267	310
ENSDARG00000006797	105	101	98	66	66	80
ENSDARG00000006811	110	111	141	93	75	65
ENSDARG00000006812	304	305	271	192	246	303
ENSDARG00000006816	0	1	0	1	0	0
ENSDARG00000006818	127	108	87	73	79	80
ENSDARG00000006832	43	42	35	37	30	29
ENSDARG00000006837	645	655	473	595	322	380
ENSDARG00000006838	1	1	0	0	1	0
ENSDARG00000006840	160	143	172	116	93	135
ENSDARG00000006848	441	512	563	490	273	305
ENSDARG00000006849	4	11	5	4	7	11
ENSDARG00000006859	61	58	57	69	63	77
ENSDARG00000006862	371	328	371	279	233	317
ENSDARG00000006863	1234	1478	1374	677	803	865
ENSDARG00000006865	0	2	0	0	0	1
ENSDARG00000006868	6	3	2	3	3	1
ENSDARG00000006869	33	37	37	22	38	39
ENSDARG00000006877	120	187	133	60	87	118
ENSDARG00000006878	63	48	46	62	50	62
ENSDARG00000006889	86	59	63	67	93	74
ENSDARG00000006891	1	2	5	2	0	1
ENSDARG00000006892	174	164	166	120	100	271
ENSDARG00000006894	7	10	5	5	6	3
ENSDARG00000006896	2	3	1	3	3	0
ENSDARG00000006899	1156	1102	1075	675	611	807
ENSDARG00000006900	340	403	419	309	312	357
ENSDARG00000006901	1082	1353	973	646	794	936
ENSDARG00000006911	0	0	0	0	0	0
ENSDARG00000006915	149	133	139	89	100	132
ENSDARG00000006916	51	73	45	30	39	40
ENSDARG00000006921	408	444	324	323	390	391
ENSDARG00000006923	23	38	47	19	15	28
ENSDARG00000006924	234	223	180	212	162	180
ENSDARG00000006925	2.64	0	0	3	1	0
ENSDARG00000006939	0	0	3	0	0	0
ENSDARG00000006944	19	24	17	18	17	20
ENSDARG00000006963	570	609	541	446	447	500
ENSDARG00000006978	87	97	79	60	75	97
ENSDARG00000006981	369	362	440	283	279	309
ENSDARG00000006983	49	60	46	79	46	39
ENSDARG00000006990	226	241	191	185	156	206
ENSDARG00000007009	0	2	1	1	1	1
ENSDARG00000007018	50	62	48	28	159	132
ENSDARG00000007024	0	1	0	0	1	1
ENSDARG00000007025	36	40	27	51	29	44
ENSDARG00000007034	537	496	506	498	442	464
ENSDARG00000007040	1	1	1	0	0	0
ENSDARG00000007045	178	240	190	214	223	267
ENSDARG00000007065	218	222	235	193	160	171
ENSDARG00000007067	0	0	0	0	0	0
ENSDARG00000007077	1001	928	877	622	661	681
ENSDARG00000007080	2	3	2	4	0	0
ENSDARG00000007081	354	381	378	304	271	372
ENSDARG00000007086	0	2	0	0	1	1
ENSDARG00000007092	288	286	243	258	264	292
ENSDARG00000007097	33	30	25	15	14	17
ENSDARG00000007098	4381	3546	4049	4134	3414	3790
ENSDARG00000007099	727	895	936	800	829	631
ENSDARG00000007108	338	373	279	318	364	387
ENSDARG00000007125	53	52	54	63	62	49
ENSDARG00000007127	91	109	141	104	83	119
ENSDARG00000007129	60	54	38	81	23	40
ENSDARG00000007130	41	57	42	68	52	51
ENSDARG00000007135	637	693	579	483	565	549
ENSDARG00000007136	134	122	101	77	95	92
ENSDARG00000007141	1073	1223	1202	1034	953	1182
ENSDARG00000007149	545	522	506	342	484	522
ENSDARG00000007151	7	16	9	5	14	19
ENSDARG00000007169	301	345	307	283	195	263
ENSDARG00000007171	86	50	48	41	48	48
ENSDARG00000007172	422	417	361	223	252	290
ENSDARG00000007175	779	932	797	513	465	592
ENSDARG00000007179	269	286	230	172	280	248
ENSDARG00000007180	111	177	125	186	132	134
ENSDARG00000007181	124	114	95	106	80	98
ENSDARG00000007184	104	28	59	56	56	57
ENSDARG00000007186	21	32	27	17	19	15
ENSDARG00000007195	25	38	16	8	36	11
ENSDARG00000007196	211	215	227	187	216	223
ENSDARG00000007198	146	192	150	170	168	174
ENSDARG00000007199	0	0	0	0	5	3
ENSDARG00000007204	395	425	407	321	296	395
ENSDARG00000007207	9	14	15	8	16	11
ENSDARG00000007216	590	626	624	594	498	621
ENSDARG00000007217	32	42	32	30	24	42
ENSDARG00000007219	674	723	619	704	688	723
ENSDARG00000007220	445	443	397	356	282	429
ENSDARG00000007221	90	80	66	93	97	121
ENSDARG00000007231	261	202	235	229	229	226
ENSDARG00000007241	137	153	110	205	140	162
ENSDARG00000007244	579	540	640	350	420	430
ENSDARG00000007245	6	7	5	7	5	5
ENSDARG00000007247	368	366	257	270	205	265
ENSDARG00000007250	43	66	71	43	46	55
ENSDARG00000007257	152	201	207	136	220	160
ENSDARG00000007264	651	744	694	706	620	735
ENSDARG00000007271	199	203	147	114	212	179
ENSDARG00000007275	49	93	46	23	55	28
ENSDARG00000007276	0	0	0	0	0	0
ENSDARG00000007277	0	2	0	0	0	0
ENSDARG00000007278	44	46	47	55	41	58
ENSDARG00000007279	122	131	92	76	77	99
ENSDARG00000007285	24	23	35	44	33	20
ENSDARG00000007289	6	4	4	2	2	1
ENSDARG00000007294	2243	2373	2346	1256	1569	1664
ENSDARG00000007302	36	23	40	29	44	45
ENSDARG00000007315	87	76	77	106	71	88
ENSDARG00000007320	9528	8771	8751	8914	7717	8755
ENSDARG00000007323	531	549	536	339	416	453
ENSDARG00000007329	2	2	1	4	4	1
ENSDARG00000007344	3	6	0	1	0	2
ENSDARG00000007347	254	287	243	228	227	246
ENSDARG00000007349	0	0	0	1	0	0
ENSDARG00000007356	26	24	19	39	28	27
ENSDARG00000007358	100	77	49	38	90	101
ENSDARG00000007359	11	31	53	25	29	24
ENSDARG00000007362	9	13	18	26	21	20
ENSDARG00000007366	1	0	0	1	0	0
ENSDARG00000007369	96	95	102	108	91	110
ENSDARG00000007370	96	116	95	83	87	86
ENSDARG00000007371	0	0	0	0	0	0
ENSDARG00000007377	474	547	480	623	604	667
ENSDARG00000007382	1	0	2	1	1	0
ENSDARG00000007383	25	27	19	11	31	22
ENSDARG00000007385	2396	2212	2077	2039	1909	2157
ENSDARG00000007387	45	41	38	20	27	30
ENSDARG00000007396	23	16	17	15	14	11
ENSDARG00000007398	220	189	203	155	248	298
ENSDARG00000007405	253	246	245	258	183	267
ENSDARG00000007406	1	0	0	1	0	1
ENSDARG00000007407	0	3	2	0	0	0
ENSDARG00000007409	4	14	8	3	13	9
ENSDARG00000007412	732	710	778	334	626	560
ENSDARG00000007413	490	601	512	609	615	718
ENSDARG00000007418	94	136	112	115	83	86
ENSDARG00000007421	0	0	1	0	2	1
ENSDARG00000007425	68	63	52	92	44	44
ENSDARG00000007429	114	116	146	122	99	154
ENSDARG00000007430	1	0	1	1	0	0
ENSDARG00000007436	0	0	0	0	0	0
ENSDARG00000007438	148	168	165	128	95	134
ENSDARG00000007443	49	77	89	55	55	70
ENSDARG00000007444	763	835	813	417	528	472
ENSDARG00000007449	140	94	98	84	108	126
ENSDARG00000007461	633	743	630	327	448	555
ENSDARG00000007465	3	2	0	2	0	3
ENSDARG00000007467	36	28	11	67	432	250
ENSDARG00000007477	138	131	137	87	84	137
ENSDARG00000007480	1	0	0	1	0	0
ENSDARG00000007485	329	345	317	335	255	292
ENSDARG00000007490	34	15	7	16	15	20
ENSDARG00000007494	38	40	28	30	44	44
ENSDARG00000007496	361	366	343	325	281	352
ENSDARG00000007523	952	1015	879	1230	1090	1412
ENSDARG00000007526	1100	1109	1129	772	821	829
ENSDARG00000007531	91	60	51	97	66	33
ENSDARG00000007534	2	1	0	4	1	0
ENSDARG00000007553	2	6	6	0	0	3
ENSDARG00000007560	260	322	332	138	230	312
ENSDARG00000007561	11	8	8	13	10	17
ENSDARG00000007566	404	392	393	230	349	355
ENSDARG00000007576	0	0	0	0	0	0
ENSDARG00000007582	8	5	10	2	0	4
ENSDARG00000007597	64	61	39	35	50	40
ENSDARG00000007601	155	148	105	167	116	159
ENSDARG00000007603	835	863	789	694	625	659
ENSDARG00000007614	111	117	109	101	84	105
ENSDARG00000007624	24	12	17	18	13	12
ENSDARG00000007630	150	97	95	117	114	109
ENSDARG00000007639	192	239	230	224	230	230
ENSDARG00000007641	0	1	1	4	4	1
ENSDARG00000007654	388	524	549	243	278	395
ENSDARG00000007655	0	0	0	0	0	0
ENSDARG00000007657	103	114	119	89	87	87
ENSDARG00000007663	96	115	92	91	71	86
ENSDARG00000007671	78	26	26	71	23	68
ENSDARG00000007678	74	58	82	37	48	91
ENSDARG00000007682	23	21	28	21	11	27
ENSDARG00000007691	424	465	403	344	323	384
ENSDARG00000007693	850	776	730	1006	3398	1023
ENSDARG00000007697	39	15	27	33	34	33
ENSDARG00000007708	1628	1489	1412	1514	1278	1410
ENSDARG00000007709	2	7	6	3	9	21
ENSDARG00000007711	84	79	80	101	104	118
ENSDARG00000007715	1	0	0	1	0	0
ENSDARG00000007720	77	62	63	96	50	69
ENSDARG00000007722	32	46	33	31	41	53
ENSDARG00000007723	218	197	206	166	180	183
ENSDARG00000007727	449	522	426	239	340	308
ENSDARG00000007734	144	177	150	181	102	125
ENSDARG00000007737	241	232	286	168	482	315
ENSDARG00000007739	2022.91	1006.3	797.28	340.51	438.77	263.09
ENSDARG00000007743	11	2	12	9	3	11
ENSDARG00000007744	441	446	394	462	364	357
ENSDARG00000007745	778	812	810	726	589	713
ENSDARG00000007751	21	11	35	26	14	25
ENSDARG00000007753	11	10	10	12	17	12
ENSDARG00000007755	122	82	83	115	102	94
ENSDARG00000007760	119	102	83	89	83	116
ENSDARG00000007764	158	157	130	103	118	103
ENSDARG00000007769	90	59	65	137	176	163
ENSDARG00000007774	168	185	153	37	75	121
ENSDARG00000007783	83	87	94	69	83	97
ENSDARG00000007786	279	230	212	109	159	171
ENSDARG00000007787	5.08	8.58	10.92	3.03	3.03	4.49
ENSDARG00000007788	1423	1414	1363	987	762	1080
ENSDARG00000007791	1738	1800	1607	1248	1413	1441
ENSDARG00000007795	419	442	356	290	287	349
ENSDARG00000007804	181.56	187.28	166.97	266.19	278.47	294.06
ENSDARG00000007807	38	37	28	28	35	33
ENSDARG00000007808	74	73	63	47	51	50
ENSDARG00000007812	492	536	512	501	462	650
ENSDARG00000007813	113	129	113	81	98	142
ENSDARG00000007818	84	126	103	108	92	135
ENSDARG00000007823	15	12	17	17	31	26
ENSDARG00000007824	203	273	152	234	125	213
ENSDARG00000007825	202	191	190	152	171	187
ENSDARG00000007836	589	600	674	549	562	679
ENSDARG00000007842	0	0	0	2	0	0
ENSDARG00000007856	63	79	58	50	53	56
ENSDARG00000007863	318	352	323	430	264	399
ENSDARG00000007864	0	0	0	0	0	0
ENSDARG00000007867	299	318	306	194	233	277
ENSDARG00000007869	134	196	146	94	109	115
ENSDARG00000007885	35	9	27	21	11	8
ENSDARG00000007886	389	411	356	284	292	314
ENSDARG00000007891	15	19	15	22	25	30
ENSDARG00000007892	32	45	44	41	33	45
ENSDARG00000007901	314	347	359	345	262	307
ENSDARG00000007906	1	0	0	0	0	0
ENSDARG00000007912	54	52	45	28	65	81
ENSDARG00000007916	79	77	80	76	51	55
ENSDARG00000007918	120	118	90	133	105	112
ENSDARG00000007923	290	320	290	230	232	273
ENSDARG00000007941	0	0	1	0	0	0
ENSDARG00000007943	90	95	98	85	66	90
ENSDARG00000007944	1	0	0	1	0	0
ENSDARG00000007950	17	7	5	16	14	12
ENSDARG00000007955	500	635	556	578	610	632
ENSDARG00000007959	301	290	328	261	260	274
ENSDARG00000007960	3612	4151	3726	4581	3944	4370
ENSDARG00000007971	0	1	1	1	0	2
ENSDARG00000007975	23	24	17	22	16	22
ENSDARG00000007976	696	640	714	577	528	599
ENSDARG00000007982	11	10	4	8	4	1
ENSDARG00000007988	0	0	3	0	2	0
ENSDARG00000007989	20	22	19	26	12	13
ENSDARG00000007990	2	0	1	3	0	0
ENSDARG00000007996	205	231	166	154	157	177
ENSDARG00000008010	6	0	2	4	9	5
ENSDARG00000008014	138	145	128	163	110	137
ENSDARG00000008019	15	16	29	15	13	10
ENSDARG00000008020	43	38	55	50	44	44
ENSDARG00000008022	55	37	49	66	63	78
ENSDARG00000008026	295	270	265	249	212	210
ENSDARG00000008029	1	3	1	3	3	2
ENSDARG00000008030	73	96	99	55	82	89
ENSDARG00000008032	535	553	527	431	484	523
ENSDARG00000008034	250	215	262	190	245	249
ENSDARG00000008035	4	2	6	1	1	6
ENSDARG00000008049	81	92	93	96	86	110
ENSDARG00000008060	44	53	46	31	67	36
ENSDARG00000008068	44	42	39	47	31	43
ENSDARG00000008075	26	64	7	110	51	25
ENSDARG00000008095	257	286	269	240	116	103
ENSDARG00000008097	321	345	283	630	326	479
ENSDARG00000008098	134	109	83	155	265	278
ENSDARG00000008100	421	477	404	303	306	293
ENSDARG00000008105	74	79	62	78	48	63
ENSDARG00000008107	79	77	83	72	89	107
ENSDARG00000008119	204	206	189	209	133	183
ENSDARG00000008127	91	35	63	28	37	15
ENSDARG00000008131	2	2	0	0	2	2
ENSDARG00000008133	15	18	16	17	14	14
ENSDARG00000008140	16	9	18	9	7	8
ENSDARG00000008141	148	146	147	150	163	173
ENSDARG00000008142	359	355	347	256	322	309
ENSDARG00000008153	327	383	312	202	374	367
ENSDARG00000008155	217	187	218	265	183	201
ENSDARG00000008164	4	5	7	4	3	3
ENSDARG00000008165	113	89	81	56	82	112
ENSDARG00000008170	177	176	158	202	168	151
ENSDARG00000008174	0	0	0	0	0	0
ENSDARG00000008182	20	11	13	23	17	20
ENSDARG00000008184	681	679	540	549	616	650
ENSDARG00000008186	206	113	112	87	205	248
ENSDARG00000008188	680	689	660	1015	882	953
ENSDARG00000008191	5	7	9	2	5	2
ENSDARG00000008192	76	82	94	39	24	46
ENSDARG00000008200	274	298	322	264	300	282
ENSDARG00000008203	2	3	1	3	1	1
ENSDARG00000008209	187	165	181	167	139	183
ENSDARG00000008212	1	1	0	0	0	0
ENSDARG00000008218	302	309	336	404	285	350
ENSDARG00000008219	0	0	0	0	0	1
ENSDARG00000008224	1086	1149	1067	922	865	935
ENSDARG00000008235	178	208	215	122	180	262
ENSDARG00000008237	587	573	587	511	529	555
ENSDARG00000008238	153	144	141	120	154	139
ENSDARG00000008239	55	63	80	78	51	54
ENSDARG00000008243	2094	1996	1993	1724	1690	1818
ENSDARG00000008247	57	62	48	28	31	55
ENSDARG00000008249	3	1	4	1	1	2
ENSDARG00000008255	657	781	635	385	573	608
ENSDARG00000008263	0	0	0	0	0	0
ENSDARG00000008275	521	576	343	303	384	462
ENSDARG00000008278	36	46	32	23	29	34
ENSDARG00000008279	109	114	104	41	69	79
ENSDARG00000008287	87	81	60	65	64	88
ENSDARG00000008292	2957	2837	2650	2340	2138	2245
ENSDARG00000008305	0	0	0	0	0	0
ENSDARG00000008306	8	1	7	2	11	5
ENSDARG00000008310	819	999	1134	1012	1534	1489
ENSDARG00000008322	234	284	207	154	185	233
ENSDARG00000008329	44	36	25	25	21	38
ENSDARG00000008333	4	3	0	2	0	3
ENSDARG00000008336	56	36	18	65	43	51
ENSDARG00000008363	1071	1124	1295	1004	2090	1200
ENSDARG00000008370	933	984	765	688	569	706
ENSDARG00000008372	156	127	106	96	136	130
ENSDARG00000008377	341	299	313	265	267	310
ENSDARG00000008380	414	391	413	383	412	405
ENSDARG00000008383	1298	1242	1284	1018	906	1045
ENSDARG00000008384	318	283	238	273	273	302
ENSDARG00000008388	297	231	224	229	363	261
ENSDARG00000008395	113	104	101	99	69	101
ENSDARG00000008396	61	76	63	72	118	119
ENSDARG00000008398	59	67	44	43	50	69
ENSDARG00000008403	7	0	3	2	2	2
ENSDARG00000008407	529	554	419	386	301	369
ENSDARG00000008413	520	667	603	209	315	376
ENSDARG00000008414	74	114	116	105	166	117
ENSDARG00000008433	8	15	9	20	2	18
ENSDARG00000008434	251	225	202	157	159	189
ENSDARG00000008439	48	53	48	43	50	37
ENSDARG00000008447	1406	1330	1466	1244	1091	1259
ENSDARG00000008450	9	14	10	6	15	12
ENSDARG00000008454	2	1	2	2	1	3
ENSDARG00000008457	248	274	265	178	147	198
ENSDARG00000008461	109	102	118	114	89	80
ENSDARG00000008472	73	78	92	103	66	73
ENSDARG00000008480	53	48	45	57	28	36
ENSDARG00000008485	81	100	78	64	64	77
ENSDARG00000008487	199	157	185	145	130	173
ENSDARG00000008490	105	103	85	78	110	119
ENSDARG00000008491	139	119	117	67	98	58
ENSDARG00000008494	41	41	41	33	24	44
ENSDARG00000008502	346	361	302	293	290	295
ENSDARG00000008503	304	273	241	272	279	319
ENSDARG00000008540	21	15	13	25	13	21
ENSDARG00000008541	1	1	2	2	0	1
ENSDARG00000008542	36	38	51	23	40	31
ENSDARG00000008548	313	282	304	273	279	329
ENSDARG00000008551	102	92	66	87	68	87
ENSDARG00000008553	6	9	8	4	2	7
ENSDARG00000008560	213	286	214	207	176	194
ENSDARG00000008568	323	374	368	286	293	295
ENSDARG00000008573	208	213	229	232	220	241
ENSDARG00000008575	426	494	382	367	493	618
ENSDARG00000008592	356	274	291	322	250	311
ENSDARG00000008593	325	363	335	227	307	314
ENSDARG00000008623	179	175	181	119	130	151
ENSDARG00000008637	13	6	6	10	2	8
ENSDARG00000008639	732	700	738	409	446	516
ENSDARG00000008660	479	490	502	343	319	351
ENSDARG00000008662	3	2	2	0	3	2
ENSDARG00000008674	0	1	4	0	0	0
ENSDARG00000008678	68	64	68	64	47	73
ENSDARG00000008697	85	99	109	39	50	74
ENSDARG00000008703	100	110	115	102	94	132
ENSDARG00000008706	382	422	348	333	298	299
ENSDARG00000008720	11	10	6	10	4	6
ENSDARG00000008723	605	558	533	392	463	478
ENSDARG00000008727	93	107	77	67	78	77
ENSDARG00000008732	26	26	16	22	26	17
ENSDARG00000008735	693	907	942	673	862	676
ENSDARG00000008740	216	333	291	292	228	266
ENSDARG00000008748	376	398	394	412	325	423
ENSDARG00000008757	139	126	134	118	125	130
ENSDARG00000008765	63	60	86	77	68	46
ENSDARG00000008767	50.62	36.42	46.14	56.98	31.89	44.76
ENSDARG00000008772	0	0	0	0	0	0
ENSDARG00000008784	588	589	555	413	411	404
ENSDARG00000008785	1865	1806	1821	1381	1216	1405
ENSDARG00000008788	553	825	788	398	332	494
ENSDARG00000008790	1	7	3	5	1	3
ENSDARG00000008796	0	0	0	0	0	1
ENSDARG00000008803	458	818	479	592	305	420
ENSDARG00000008805	100	73	95	109	65	76
ENSDARG00000008807	0	2	2	0	1	1
ENSDARG00000008808	3551	3802	3369	1875	2046	2570
ENSDARG00000008811	17	7	20	10	35	15
ENSDARG00000008816	413	445	361	395	530	524
ENSDARG00000008818	252	335	234	170	173	208
ENSDARG00000008829	1251	1124	1018	1006	664	999
ENSDARG00000008832	307	302	285	186	273	247
ENSDARG00000008835	0	0	0	0	0	0
ENSDARG00000008840	91	66	90	73	83	74
ENSDARG00000008849	24	18	13	22	11	22
ENSDARG00000008852	56	64	55	40	45	75
ENSDARG00000008858	205	150	151	111	100	83
ENSDARG00000008859	175	198	185	176	170	168
ENSDARG00000008861	138	166	95	182	112	130
ENSDARG00000008866	0	0	0	0	0	0
ENSDARG00000008867	317	319	261	328	291	338
ENSDARG00000008880	0	0	0	0	0	0
ENSDARG00000008884	230	259	257	152	116	137
ENSDARG00000008886	1	3	4	5	11	3
ENSDARG00000008890	128	135	137	148	137	122
ENSDARG00000008904	763	720	664	560	835	883
ENSDARG00000008906	31	53	27	27	21	27
ENSDARG00000008912	21	42	42	22	26	18
ENSDARG00000008920	83	91	94	119	80	85
ENSDARG00000008931	98	90	95	66	79	75
ENSDARG00000008936	143	115	146	152	135	133
ENSDARG00000008946	22	32	19	18	22	27
ENSDARG00000008947	989	1187	1017	821	807	837
ENSDARG00000008948	0	0	0	0	0	0
ENSDARG00000008953	198	134	109	91	129	140
ENSDARG00000008966	179	218	208	131	194	194
ENSDARG00000008969	0	2	1	1	0	0
ENSDARG00000008976	1268	1233	1111	1256	1206	1404
ENSDARG00000008979	279	350	266	161	193	235
ENSDARG00000008982	0	0	0	0	1	1
ENSDARG00000008983	37	42	48	40	28	38
ENSDARG00000008986	149	179	149	182	120	170
ENSDARG00000009001	651	838	663	540	581	766
ENSDARG00000009014	366	584	291	348	541	482
ENSDARG00000009018	116	91	87	25	31	18
ENSDARG00000009020	23	21	24	18	20	29
ENSDARG00000009021	16	18	9	21	6	20
ENSDARG00000009023	587	662	588	469	439	549
ENSDARG00000009026	129	195	170	121	97	99
ENSDARG00000009031	1130	1080	902	700	824	798
ENSDARG00000009040	21	47	27	22	20	27
ENSDARG00000009046	187	189	169	110	94	121
ENSDARG00000009074	25	23	27	25	17	21
ENSDARG00000009087	28755	23552	18445	25814	22052	22414
ENSDARG00000009094	193	178	151	162	228	201
ENSDARG00000009106	1408	1452	1397	1007	1132	1249
ENSDARG00000009113	55	66	43	58	43	60
ENSDARG00000009121	3	2	1	1	0	3
ENSDARG00000009123	47	75	68	53	78	52
ENSDARG00000009131	0	0	3	1	1	1
ENSDARG00000009133	953	972	939	737	834	722
ENSDARG00000009134	40	38	51	70	50	60
ENSDARG00000009136	1151	1493	1070	1641	1130	1614
ENSDARG00000009142	332	315	307	256	286	335
ENSDARG00000009153	0	0	0	1	0	0
ENSDARG00000009160	18	12	19	28	32	34
ENSDARG00000009161	0	0	0	0	0	0
ENSDARG00000009169	135	140	136	101	89	132
ENSDARG00000009170	825	775	817	665	669	764
ENSDARG00000009178	41	66	64	52	40	35
ENSDARG00000009194	1051	908	615	953	1029	1077
ENSDARG00000009196	79	85	69	68	83	53
ENSDARG00000009208	298	301	246	200	234	222
ENSDARG00000009209	217	223	211	145	149	180
ENSDARG00000009212	4117	4045	3573	4924	3643	4217
ENSDARG00000009214	176	175	157	133	192	207
ENSDARG00000009215	55	38	52	37	35	33
ENSDARG00000009217	218	247	211	111	134	144
ENSDARG00000009218	96	59	36	48	40	58
ENSDARG00000009242	14	27	14	28	22	5
ENSDARG00000009250	231	279	235	171	227	213
ENSDARG00000009252	166	156	136	126	93	114
ENSDARG00000009253	214	154	178	165	141	166
ENSDARG00000009262	410	445	367	180	328	324
ENSDARG00000009266	184	177	189	151	142	148
ENSDARG00000009267	31	22	45	25	32	21
ENSDARG00000009273	171	198	169	143	122	182
ENSDARG00000009280	1	0	0	1	2	4
ENSDARG00000009281	69	136	57	54	51	66
ENSDARG00000009285	5496	5468	5237	6847	4951	5673
ENSDARG00000009299	293	331	310	153	134	207
ENSDARG00000009311	0	1	0	0	0	0
ENSDARG00000009313	479	327	361	494	430	413
ENSDARG00000009315	233	223	208	145	193	189
ENSDARG00000009336	151	163	171	303	231	194
ENSDARG00000009341	3	13	0	2	5	11
ENSDARG00000009342	270	288	269	198	228	182
ENSDARG00000009346	440	540	479	488	463	524
ENSDARG00000009350	351	388	355	377	346	370
ENSDARG00000009351	1	2	0	0	0	0
ENSDARG00000009361	16	18	9	20	16	14
ENSDARG00000009372	9	11	12	14	6	8
ENSDARG00000009386	3	2	1	2	1	2
ENSDARG00000009387	35	35	29	48	50	39
ENSDARG00000009390	66	74	70	67	79	77
ENSDARG00000009401	72	107.28	56.5	52.5	214.31	58
ENSDARG00000009402	67.39	47.57	46.1	42.59	73.08	43.91
ENSDARG00000009418	60	61	40	48	58	55
ENSDARG00000009430	5	6	4	1	4	4
ENSDARG00000009436	279	284	256	196	243	298
ENSDARG00000009438	0	0	0	0	0	0
ENSDARG00000009443	0	0	2	0	0	0
ENSDARG00000009447	486	491	432	437	362	521
ENSDARG00000009459	50	56	42	25	14	24
ENSDARG00000009466	0	0	0	0	0	0
ENSDARG00000009470	1	0	1	3	0	0
ENSDARG00000009471	10	2	3	16	2	14
ENSDARG00000009472	31	30	29	49	35	31
ENSDARG00000009473	333	282	299	211	212	216
ENSDARG00000009477	4	5	4	1	2	2
ENSDARG00000009480	425	558	597	309	371	498
ENSDARG00000009482	0	0	0	0	0	0
ENSDARG00000009484	160	177	165	114	142	185
ENSDARG00000009488	776	792	759	730	526	672
ENSDARG00000009493	72	57	76	50	64	76
ENSDARG00000009494	207	206	169	153	125	148
ENSDARG00000009499	2563	2986	2852	2125	2399	2950
ENSDARG00000009505	129	144	144	124	75	77
ENSDARG00000009511	7	6	1	14	10	8
ENSDARG00000009524	50	70	34	33	42	52
ENSDARG00000009525	491	515	546	547	444	483
ENSDARG00000009534	928	904	764	660	817	697
ENSDARG00000009544	1486	1544	1427	1596	1364	1480
ENSDARG00000009549	4420	4686	3900	3185	4895	4855
ENSDARG00000009550	304	269	249	138	184	168
ENSDARG00000009553	6	5	6	8	6	1
ENSDARG00000009557	106	139	106	100	126	133
ENSDARG00000009567	29	26	37	45	20	18
ENSDARG00000009568	21	18	17	18	15	28
ENSDARG00000009585	1262	1382	1203	1218	1076	1221
ENSDARG00000009594	1634	1637	1388	1089	265	218
ENSDARG00000009607	115	118	95	96	73	98
ENSDARG00000009610	555	678	473	342	566	516
ENSDARG00000009612	0	0	0	0	0	0
ENSDARG00000009624	4	4	6	1	3	2
ENSDARG00000009626	90	96	122	77	87	163
ENSDARG00000009629	194	169	173	98	116	118
ENSDARG00000009637	2	4	3	0	1	1
ENSDARG00000009640	1083	1029	996	1164	1062	1132
ENSDARG00000009653	42	44	57	62	39	44
ENSDARG00000009657	96	73	98	77	73	82
ENSDARG00000009673	16	14	19	26	62	30
ENSDARG00000009677	831	890	760	671	640	738
ENSDARG00000009681	178	159	152	138	125	130
ENSDARG00000009685	82	115	82	77	93	66
ENSDARG00000009689	550	474	451	307	387	415
ENSDARG00000009693	65	74	76	39	85	99
ENSDARG00000009702	269	282	179	225	585	410
ENSDARG00000009724	1701	1690	1628	1484	1567	1577
ENSDARG00000009727	3	2	1	1	2	0
ENSDARG00000009733	139	135	125	61	120	120
ENSDARG00000009735	916	977	844	840	912	1002
ENSDARG00000009738	3	2	0	2	0	2
ENSDARG00000009740	386	274	294	163	206	251
ENSDARG00000009743	906	1115	1086	729	530	627
ENSDARG00000009745	250	245	209	161	181	198
ENSDARG00000009748	78	81	91	74	91	110
ENSDARG00000009753	180	174	186	187	158	212
ENSDARG00000009754	1254	1378	1370	1623	1042	1268
ENSDARG00000009764	128	160	106	169	125	133
ENSDARG00000009771	388	401	462	331	276	349
ENSDARG00000009779	892	1017	931	1213	955	1391
ENSDARG00000009782	927	859	687	518	1156	1045
ENSDARG00000009783	269	301	343	171	256	234
ENSDARG00000009796	664	641	610	433	421	573
ENSDARG00000009806	75	67	99	71	81	125
ENSDARG00000009822	4.96	8.52	9.48	12.97	4.98	8.5
ENSDARG00000009823	3	1	0	2	2	1
ENSDARG00000009825	5	4	6	3	7	7
ENSDARG00000009830	5869	5671	5216	3470	3698	3801
ENSDARG00000009837	117	105	105	93	100	101
ENSDARG00000009839	543	654	599	453	462	579
ENSDARG00000009844	8	8	13	6	3	6
ENSDARG00000009851	165	190	186	215	188	169
ENSDARG00000009862	74	70	66	51	38	45
ENSDARG00000009864	90	110	95	87	55	76
ENSDARG00000009868	468	485	424	385	346	378
ENSDARG00000009870	126	134	93	84	65	78
ENSDARG00000009871	56	70	62	67	55	82
ENSDARG00000009874	0	0	0	0	0	0
ENSDARG00000009881	313	320	350	322	405	396
ENSDARG00000009885	49	55	52	30	55	51
ENSDARG00000009886	351	331	327	257	327	307
ENSDARG00000009899	32	37	31	35	28	34
ENSDARG00000009901	172	189	177	108	170	145
ENSDARG00000009922	0	0	0	2	0	1
ENSDARG00000009930	107	126	79	87	42	64
ENSDARG00000009939	537	528	569	315	381	354
ENSDARG00000009941	29	28	27	31	17	15
ENSDARG00000009942	58	54	36	39	40	55
ENSDARG00000009949	2	4	7	6	4	4
ENSDARG00000009950	165	105	119	202	144	174
ENSDARG00000009953	504	560	480	463	497	538
ENSDARG00000009958	235	226	243	235	259	308
ENSDARG00000009961	2	3	3	2	4	5
ENSDARG00000009978	294	1326	1723	1041	980	326
ENSDARG00000009982	265	266	223	131	162	169
ENSDARG00000010002	197	219	214	115	175	158
ENSDARG00000010008	223	115	224	145	122	187
ENSDARG00000010010	86	88	72	97	75	92
ENSDARG00000010018	46	47	35	61	49	70
ENSDARG00000010021	195	213	238	204	117	161
ENSDARG00000010023	115	126	87	144	31	59
ENSDARG00000010029	2	0	11	2	1	1
ENSDARG00000010031	176	209	181	144	118	211
ENSDARG00000010032	4	2	4	13	13	9
ENSDARG00000010035	142	149	122	118	108	157
ENSDARG00000010042	572	563	613	394	417	719
ENSDARG00000010047	89	109	77	61	75	62
ENSDARG00000010051	291	229	258	239	214	263
ENSDARG00000010052	309	376	294	253	160	306
ENSDARG00000010059	144	147	158	70	123	91
ENSDARG00000010070	156	184	151	121	231	217
ENSDARG00000010075	4	4	5	4	1	7
ENSDARG00000010078	305	320	293	372	314	354
ENSDARG00000010083	4	2	2	5	2	2
ENSDARG00000010085	41	23	15	38	37	34
ENSDARG00000010096	0	0	0	1	1	0
ENSDARG00000010097	0	0	0	0	0	0
ENSDARG00000010098	316	339	363	207	327	332
ENSDARG00000010108	79	98	58	71	56	80
ENSDARG00000010113	590	647	614	543	521	624
ENSDARG00000010124	0	0	0	1	0	0
ENSDARG00000010130	0	0	0	0	0	1
ENSDARG00000010132	28	17	20	21	20	26
ENSDARG00000010137	562	564	537	399	432	492
ENSDARG00000010144	51	49	45	46	44	50
ENSDARG00000010145	67.23	81.21	93.01	56.41	30.64	45.24
ENSDARG00000010146	2	3	3	21	21	41
ENSDARG00000010149	5432	6201	6837	5177	4830	6020
ENSDARG00000010154	51	73	41	71	83	77
ENSDARG00000010155	161	194	160	173	146	185
ENSDARG00000010160	1355	1291	1398	1701	1308	1401
ENSDARG00000010169	124	123	141	137	134	150
ENSDARG00000010181	381	394	312	298	249	336
ENSDARG00000010183	24.78	55.53	37.35	44.96	51.52	51.42
ENSDARG00000010186	34	27	28	28	30	30
ENSDARG00000010192	21	25	28	18	46	26
ENSDARG00000010194	1036	986	976	1068	744	951
ENSDARG00000010207	114	131	98	67	83	108
ENSDARG00000010231	0	0	0	0	0	0
ENSDARG00000010238	354	381	344	410	344	420
ENSDARG00000010244	386	439	391	428	399	379
ENSDARG00000010246	1263	1065	1057	863	681	874
ENSDARG00000010248	112	146	126	81	65	87
ENSDARG00000010250	1930	1906	1899	1512	1039	1637
ENSDARG00000010252	428	496	406	568	689	652
ENSDARG00000010255	190	177	147	195	232	244
ENSDARG00000010266	29	39	31	21	44	30
ENSDARG00000010267	14	8	15	9	8	13
ENSDARG00000010270	186	235	282	224	146	232
ENSDARG00000010276	111	106	84	124	100	150
ENSDARG00000010279	362	395	325	423	340	459
ENSDARG00000010280	534	429	448	409	349	321
ENSDARG00000010281	352	296	256	257	278	294
ENSDARG00000010294	1	0	1	0	1	0
ENSDARG00000010296	0	1	1	0	0	0
ENSDARG00000010300	588	783	650	365	396	435
ENSDARG00000010301	100	95	86	74	100	110
ENSDARG00000010312	3	2	2	9	4	2
ENSDARG00000010316	394	552	500	404	403	518
ENSDARG00000010317	117	66	68	133	121	122
ENSDARG00000010318	140	129	83	123	144	117
ENSDARG00000010331	78	83	77	61	41	62
ENSDARG00000010332	0	0	0	1	0	0
ENSDARG00000010347	194	327	248	147	76	138
ENSDARG00000010350	7	1	1	5	3	2
ENSDARG00000010373	40	38	28	26	34	43
ENSDARG00000010376	7	10	5	2	6	3
ENSDARG00000010381	520	493	477	376	377	440
ENSDARG00000010384	53	50	37	61	58	78
ENSDARG00000010385	0	1	2	2	0	3
ENSDARG00000010400	106	79	98	76	84	106
ENSDARG00000010407	309	337	354	169	245	204
ENSDARG00000010408	283	334	276	175	338	302
ENSDARG00000010411	606	633	624	768	585	769
ENSDARG00000010415	29	101	72	52	24	22
ENSDARG00000010420	2	0	0	1	3	0
ENSDARG00000010423	270	105	99	189	36	74
ENSDARG00000010425	63	43	29	58	60	42
ENSDARG00000010432	75	88	74	76	65	83
ENSDARG00000010434	318	192	287	132	380	281
ENSDARG00000010437	23	17	17	10	14	15
ENSDARG00000010442	40	41	23	26	33	30
ENSDARG00000010445	107	98	97	62	80	97
ENSDARG00000010454	1	5	2	2	2	2
ENSDARG00000010472	29	9	29	11	10	19
ENSDARG00000010477	6	3	2	2	10	4
ENSDARG00000010478	3	2	2	3	5	3
ENSDARG00000010481	860	959	958	774	760	758
ENSDARG00000010482	15	9	14	15	9	9
ENSDARG00000010487	179	164	153	190	163	224
ENSDARG00000010514	11	12	9	13	29	32
ENSDARG00000010515	123	185	148.03	106.32	142.12	177
ENSDARG00000010516	3053	2943	2918	3645	2991	3110
ENSDARG00000010519	1501	1484	1241	1231	153	156
ENSDARG00000010524	226	222	252	144	200	172
ENSDARG00000010531	129	109	104	60	103	96
ENSDARG00000010553	85	96	88	69	61	75
ENSDARG00000010555	0	2	0	2	1	2
ENSDARG00000010556	25	22	14	53	60	52
ENSDARG00000010563	189	209	176	122	171	183
ENSDARG00000010565	214	229	221	191	145	145
ENSDARG00000010571	204	255	242	237	200	220
ENSDARG00000010572	46	73	47	27	73	52
ENSDARG00000010583	977	1034	817	785	723	1004
ENSDARG00000010586	651	673	615	437	332	540
ENSDARG00000010591	273	298	375	257	213	270
ENSDARG00000010596	279	264	298	281	256	260
ENSDARG00000010601	252	224	238	190	236	239
ENSDARG00000010602	0	0	0	0	0	0
ENSDARG00000010603	72	100	82	69	52	83
ENSDARG00000010610	93	91	75	71	65	97
ENSDARG00000010619	136	185	151	109	208	248
ENSDARG00000010625	97	68	67	117	142	124
ENSDARG00000010630	0	0	0	0	0	0
ENSDARG00000010641	2217	2404	2253	1779	1863	1813
ENSDARG00000010654	33	36	27	22	29	19
ENSDARG00000010655	229	179	187	190	138	177
ENSDARG00000010658	77	102	74	57	60	107
ENSDARG00000010662	29	29	41	3	17	15
ENSDARG00000010673	210	216	227	206	223	259
ENSDARG00000010680	0	0	0	0	0	0
ENSDARG00000010681	77	83	67	69	72	82
ENSDARG00000010700	3	2	3	1	0	2
ENSDARG00000010701	0	0	0	0	0	0
ENSDARG00000010710	348	345	359	243	223	236
ENSDARG00000010712	56	55	43	35	38	49
ENSDARG00000010717	52	71	82	36	48	64
ENSDARG00000010721	1509	1339	1241	1175	1482	1597
ENSDARG00000010727	10	8	7	9	12	12
ENSDARG00000010728	463	419	270	290	352	543
ENSDARG00000010729	198	0	124	128	169	317
ENSDARG00000010732	209	179	161	272	185	132
ENSDARG00000010738	38	27	29	24	28	18
ENSDARG00000010745	713	783	750	515	620	618
ENSDARG00000010752	585	528	529	456	435	420
ENSDARG00000010756	291	199	216	274	260	311
ENSDARG00000010758	141	137	97	74	99	85
ENSDARG00000010764	5	3	5	1	9	13
ENSDARG00000010767	34	55	51	42	52	41
ENSDARG00000010770	34	49	24	29	22	15
ENSDARG00000010773	460	629	539	371	342	442
ENSDARG00000010779	331	344	283	303	323	320
ENSDARG00000010782	45	23	30	49	80	106
ENSDARG00000010784	562	627	534	501	532	585
ENSDARG00000010785	81	146	99	65	73	73
ENSDARG00000010789	35	47	49	30	59	52
ENSDARG00000010791	75	77	92	75	52	70
ENSDARG00000010792	166	178	176	183	207	270
ENSDARG00000010794	126	132	82	160	92	123
ENSDARG00000010816	396	408	312	208	240	294
ENSDARG00000010823	122	131	133	89	88	100
ENSDARG00000010831	27	36	32	24	22	27
ENSDARG00000010841	0	0	0	0	0	0
ENSDARG00000010844	87	70	90	42	58	74
ENSDARG00000010862	43	41	42	33	30	21
ENSDARG00000010873	1039	1020	927	1084	982	1278
ENSDARG00000010878	25	11	13	14	10	12
ENSDARG00000010905	94	85	83	66	64	66
ENSDARG00000010918	65	96	58	48	50	70
ENSDARG00000010925	13	21	29	6	30	20
ENSDARG00000010933	10	2	7	6	3	10
ENSDARG00000010934	39	47	35	30	24	29
ENSDARG00000010936	74	67	42	105	29	30
ENSDARG00000010940	65	106	64	58	69	92
ENSDARG00000010941	74	79	75	41	32	56
ENSDARG00000010945	199	181	143	139	204	281
ENSDARG00000010946	802	798	879	694	570	529
ENSDARG00000010948	258	280	283	251	306	404
ENSDARG00000010953	215	229	228	182	175	188
ENSDARG00000010956	58	44	50	63	48	48
ENSDARG00000010957	180	207	129	183	104	151
ENSDARG00000010958	0	0	0	0	0	0
ENSDARG00000010962	70	45	58	56	52	40
ENSDARG00000010965	745	763	687	839	708	820
ENSDARG00000010977	13	7	4	18	8	1
ENSDARG00000010978	117	121	123	105	95	118
ENSDARG00000010981	57	38	61	35	37	45
ENSDARG00000011000	229	242	258	204	175	219
ENSDARG00000011020	1655	1795	1602	2014	1747	2312
ENSDARG00000011023	0	0	0	1	4	1
ENSDARG00000011026	20	15	21	21	17	9
ENSDARG00000011027	215	221	186	154	249	313
ENSDARG00000011034	189	191	140	130	53	48
ENSDARG00000011042	35	42	36	17	21	29
ENSDARG00000011049	72	96	69	50	82	75
ENSDARG00000011055	863	831	818	634	730	806
ENSDARG00000011065	60	53	43	32	48	34
ENSDARG00000011066	2	1	1	0	2	0
ENSDARG00000011072	103	96	106	84	140	115
ENSDARG00000011076	4	6	3	4	7	9
ENSDARG00000011079	506	479	399	481	348	432
ENSDARG00000011083	24	28	11	21	21	22
ENSDARG00000011088	64	57	69	25	38	47
ENSDARG00000011091	120	131	91	73	67	87
ENSDARG00000011094	147	125	138	163	175	208
ENSDARG00000011113	0	2	1	1	0	2
ENSDARG00000011122	86	104	88	70	85	74
ENSDARG00000011125	789	877	855	1653	911	1332
ENSDARG00000011141	193	209	157	135	81	181
ENSDARG00000011146	509	509	505	498	378	473
ENSDARG00000011152	7	14	7	8	10	3
ENSDARG00000011157	580	669	512	376	375	484
ENSDARG00000011163	126	139	140	179	89	161
ENSDARG00000011166	23	29	56	42	20	31
ENSDARG00000011170	260	216	241	155	169	231
ENSDARG00000011171	1127	1282	1133	975	793	1142
ENSDARG00000011175	358	393	330	325	343	318
ENSDARG00000011188	288	300	287	167	204	247
ENSDARG00000011190	47	46	48	49	59	60
ENSDARG00000011196	477	467	444	353	364	458
ENSDARG00000011201	717	707	752	1094	791	926
ENSDARG00000011208	55	94	60	74	69	60
ENSDARG00000011219	653	916	503	644	538	485
ENSDARG00000011222	9	15	11	4	14	1
ENSDARG00000011233	72	85	69	47	66	88
ENSDARG00000011235	4	3	1	6	0	3
ENSDARG00000011239	50	53	39	38	17	25
ENSDARG00000011240	756	786	810	484	439	480
ENSDARG00000011245	864	1009	836	548	508	620
ENSDARG00000011246	144	120	119	111	111	132
ENSDARG00000011247	544	631	574	771	501	518
ENSDARG00000011257	83	105	59	50	82	77
ENSDARG00000011259	1	0	2	3	3	4
ENSDARG00000011262	32	21	29	35	32	45
ENSDARG00000011272	120	128	140	106	65	74
ENSDARG00000011273	10	8	4	4	5	10
ENSDARG00000011283	0	1	0	3	1	4
ENSDARG00000011298	158	210	180	163	164	205
ENSDARG00000011299	103	121	96	119	109	99
ENSDARG00000011301	390	388	450	348	297	352
ENSDARG00000011312	699	679	735	483	455	533
ENSDARG00000011317	6	2	0	0	0	2
ENSDARG00000011326	138	134	157	124	91	91
ENSDARG00000011333	790	753	646	863	826	817
ENSDARG00000011334	109	157	110	70	95	113
ENSDARG00000011360	129	144	120	111	110	145
ENSDARG00000011370	344	364	322	287	262	311
ENSDARG00000011371	314	347	307	310	204	297
ENSDARG00000011373	39	21	15	28	90	58
ENSDARG00000011376	544	551	604	411	404	647
ENSDARG00000011400	0	0	0	0	0	0
ENSDARG00000011404	146	113	133	203	143	161
ENSDARG00000011405	5351	4407	4205	5288	4356	5074
ENSDARG00000011407	1150	1070	850	1588	1844	1734
ENSDARG00000011410	30	63	42	51	39	67
ENSDARG00000011418	154	245	200	183	132	170
ENSDARG00000011422	1	3	3	3	1	7
ENSDARG00000011434	30	36	22	47	38	33
ENSDARG00000011445	452	430	404	362	386	351
ENSDARG00000011449	198	182	209	384	259	277
ENSDARG00000011459	1079	1167	1139	865	885	929
ENSDARG00000011462	285	262	260	220	186	217
ENSDARG00000011463	0	0	1	0	0	1
ENSDARG00000011466	75	71	89	65	59	71
ENSDARG00000011468	1	1	0	0	1	4
ENSDARG00000011473	72	93	71	27	54	36
ENSDARG00000011487	38	41	39	35	43	29
ENSDARG00000011488	406	384	356	229	303	309
ENSDARG00000011490	131	151	93	65	99	124
ENSDARG00000011493	104	84	115	103	96	119
ENSDARG00000011496	458	523	498	362	375	416
ENSDARG00000011498	219	173	214	150	152	155
ENSDARG00000011506	271	315	295	203	169	262
ENSDARG00000011510	945	991	907	803	739	923
ENSDARG00000011515	10	13	17	14	22	27
ENSDARG00000011519	0	0	0	0	0	0
ENSDARG00000011521	7	19	17	19	15	11
ENSDARG00000011533	375	377	288	307	303	312
ENSDARG00000011537	86.62	93.2	116.91	95.68	64.5	71.31
ENSDARG00000011545	938	965	799	821	738	843
ENSDARG00000011549	0	0	0	0	0	0
ENSDARG00000011553	1172	1232	1326	1016	838	1203
ENSDARG00000011555	252	260	285	200	184	210
ENSDARG00000011564	1601	1794	1704	1826	1724	1857
ENSDARG00000011570	77	109	75	81	78	88
ENSDARG00000011571	74	95	49	29	62	47
ENSDARG00000011573	3	3	0	1	0	1
ENSDARG00000011579	0	0	0	0	0	0
ENSDARG00000011581	34	10	10	20	116	154
ENSDARG00000011582	122	129	104	141	110	81
ENSDARG00000011583	290	305	268	289	65	62
ENSDARG00000011594	136	143	153	151	95	159
ENSDARG00000011597	510	662	635	711	662	815
ENSDARG00000011600	22	15	17	9	23	24
ENSDARG00000011602	70	65	76	73	57	57
ENSDARG00000011605	67	66	40	44	23	44
ENSDARG00000011609	354	405	299	387	352	401
ENSDARG00000011611	506	582	508	431	363	476
ENSDARG00000011613	1377	1442	1338	1594	1070	1317
ENSDARG00000011615	2	3	1	2	0	2
ENSDARG00000011618	120	101	99	55	47	56
ENSDARG00000011635	1	1	0	0	0	0
ENSDARG00000011640	1	1	2	2	0	2
ENSDARG00000011648	54	48	64	86	68	79
ENSDARG00000011652	21	74	108	85	61	55
ENSDARG00000011661	455	533	541	242	250	288
ENSDARG00000011662	590	601	529	378	437	483
ENSDARG00000011665	1974	1777	1666	2499	1535	1705
ENSDARG00000011671	14	0	0	9	2	19
ENSDARG00000011672	81	98	67	54	61	58
ENSDARG00000011673	2	3	9	3	3	6
ENSDARG00000011683	34	37	34	19	25	34
ENSDARG00000011693	1	5	4	3	4	4
ENSDARG00000011696	35	23	29	13	22	17
ENSDARG00000011701	11	11	8	19	14	14
[truncated: 23,640 more rows]
