# Supplementary material for: Expansion of vomeronasal receptor genes (OlfC) in the evolution of fright reaction in Ostariophysan fishes
Source: Commun Biol. 2019 Jun 21;2:235. doi: 10.1038/s42003-019-0479-2 (PMC6588630; doi:10.1038/s42003-019-0479-2)
Supplement: Supplementary file 9 — Supplementary Data 6 [file 42003_2019_479_MOESM9_ESM.txt]

>Ame_sub9_1
---------------------ATGTTGTTCCACACACTCTTGCTTTCTCTCAGCCTCTTGGCAAAAGGGCAAAAGCCACTTTGCCATATTTTGGAGAGCCCAGAGTACCCTCTGCTGTCCAAGGATGGAGACGTGACAATTGGAGGAGCTTTTTCAATACACAGTGATGTAACACTGCCAACAATGTCATTTACTGAAAAACCAAACTCTTTCATATGTTCTAGGTTAAACCTCAGAGAACTGCGCTTTGCTCAGGCCATGGTTTTTGTCATTGAGGAAATCAACAGAAGCAACAGCCTGCTCCCAAATGTCTCAATTGGTTACAGGATTTATGACAACTGTGGTTCGAGGTTCTTGTCTATGAAGGCATCCATGGCTTTGATGAACGGTCAGGAACTAACAGCAGCTGAAGCCTGCTCTGGACAGGCAGGGGTGCAGGCCATCATAGGAGAGTCTGAGTCTTCTCCAACTATAGTCCTCGCCAAAACTACAGGCCCTTTCCACATCCCAGTGATCAGTCACGCTGCAACATGTGAATGTTTAAGCAGCAGGACAGAGTACCCCTCTTTCTTCAGGACTATAGCTAGTGATTACTACCAGAGCAGAGCACTGGCCTATCTGGTCAAACACTTCGGCTGGCTTTGGGTAGGAACCGTGAACAGCGACAGTGACTACGGCAACAACGGAATGGCCATTTTCCTGGAAGCGGCCAAAGAGGAGGGGATATGTGTGGAGTACTCTGAGAAGTTTGACCGGTCAGAACCTGCCAAACTCACAAAAGTGGTTGATGTCATCCAAAAAGGCACAGCAAGAGTTATTATAATGTTTGTCGCCCACATTGAGATGAACATTCTAGTAGAACAGTTAATTCTAAAGAATATCACAGGCTTACAGATGATTGGTGTGGAAGTATGGATAACAGCTGTCAATCTAATAACTCCTACAAGCTACAATGTACTGGGTGGATCTCTTGGATTTGATGTGGGAAAAGCCAACATTATTGGTTTTGCTGATTATGTTCTAAAAGAGTTTTGGGAAACAGCGCTGCCTTGCGTGCTTGCA---GAGGGAAATGCTTCTCAAATT---GAAAACAATTGCATCCAATATATGGACCTGATACCATTTATAAACTACAATGAAGACATTTCTGAATTGAGATACGTGAACAACATTTACAGTGGAGTTTATGCTGTGGCACATTCTCTACACAGTCTACTCAGATGTAAAGAAAAACAGGGGTGTGAGAAAAAGCAGACGATACAACCATGG------------------------------------------------------------------------------CAGGTTATTGAGTTTCTGAAAAAGGTCAATTTTACCACAAAAACAGGAGAGCAGGTGTGGTTTGACAGCACCGGAGCAACAGCTGCAAAGTATGACGTGATCAACTGGCAGCGTGGGCCTGATGGAGAAGTGCTGTTCAAACAAGTGGGCTATTTTGATGCCTCTCTGCCTCCTGGACAGCAGCTTGTCATGACTGATAAAAATATTGTGTGGGCTGGAGGACAAGCCGAGAAGCCG---------------------------AGATCAGTGTGCAGTGAGAGCTGTCCTCCAGGCACCAGGAAGGCAGCGCAAAAAGGGAAGCCTGTCTGCTGCTATGACTGTATACCGTGTGCAGAGGGAGAGATCAGTAATACGATAGATTCAAATAACTGTGAGCAGTGTCCAGAAGAATACTGGTCAAATGCTGAAAGGGATAAATGTGTTTTAAAGGCTGTAGAATATCTGTCATTTACTGAAGTCATGGGGATAGTTCTAGTCCTGTTTTCAGTGTTTGGAGCAGGATTAACGCTATTCGTAGCCATTCTGTTTCTGTTGAAGAAGGACACACCTATTGTCCGAGCCAACAACTCAGAGCTGAGCTTCCTGCTGCTTTTTGCACTGCTTCTGTGTTTCCTCTGTTCACTGACTTTCATTGGTCAGCCCTCCCAGTGGTCCTGTATGCTGCGTCACACAGCGTTTGGGATCATCTTCGTCCTCTGCATCTCCTGTGTTCTGGGGAAAACAATAGTGGTGTTAATGGCCTTCAGAGCTACACTTCCAGGAAGTAATGTCATGAAATGGTTCGGGCCTCCACAGCAGAGACTCAGTGTTCTTGCATTCACTCTCATTCAGGTCCTTATTTGTATTCTCTGGTTAACAATATCCCCTCCTTTCCCCTACAAAAACATGAAATACTACAAGGAGAAGATCATATTAGAATGTGACTTGGGTTCAGCTATAGGTTTCTGGGCTGTGCTGGGTTATATAGGAGTTCTGGCAGGTTTATGTTTTGTTTTGGCTTTTTTAGCCAGAAAACTGCCTGATAACTTCAATGAAGCCAAATTCATCACATTCAGCATCCTTATATTCTGTGCTGTCTGGATCACCTTTATTCCAGCTTATGTCAGCTCTCCTGGAAAGTTCACTGTAGCTGTGGAGATATTTGCTATTTTAGCCTCCAGCTTTGGTTTATTGTTTTGTATCTTTACACCCAAGTGTTATATTATTCTCTTTAAGCCTGAACTAAATACAAAGAAACATATGATGGGAAAAATGGCATCAAAATCACTT------------------------
>Ame_sub9_2
---------------------ATGTTTTTTCATACAATATTGCTTTATTTCAGCCTCCTAGTAAACGGGCAAAAGCCACGTTGCCATATTATGGAAAGTCCAGAGTATCTTCTGCTGTCCAAGGATGGAGACGTGACAATTGGAGGAGCTTTTTCAATACACAGTGGTGTTACACTGCCACCAATGTCATTTACTGAAAAACCCAAATCACTGCTATGTTCTAGATTTAACCTCAGAGAACTGCGCTTTGCTCAGGCCATGGTTTTTGTCATTGAGGAAATCAACAGAAGCAACAGCCTGCTCCCAAATGTCTCAATTGGTTACAGGATTTATGACAACTGTGGTTCGAGGTTCTTGTCTATGAAGGCATCCATGGCTTTGATGAATGGTCAGGAACTAACAGCAGCTGAAGCCTGCTCTGGACAGGCATGGGTGCAGGCCATCATAGGAGAGTCTGAGTCTTCTCCAACTATAGTCCTCGCCAAAACTACAGGCCCTTTTCATATCCCAGTGATCAGTCACGCTGCAACATGTGAATGTTTAAGCAGCAGGACAGAGTACCCCTCTTTCTTCAGGACTATAGCTAGTGATTACTACCAGAGCAGAGCACTGGCCTATCTGGTCAAACACTTCGGCTGGCTTTGGGTAGGAACCGTGAACAGCGACAGTGACTACGGCAACAACGGAATGGCCATTTTCCTGGAAGCGGCCAAAGAGGAGGGGATATGTGTGGAGTACTCTGAGAAGTTTGACCGGTCAGAACCTGCCAAGCTCATGAAAGTGGTTGAGTCTATTAAATTGGGAACGACCAAAGTGGTTATCATATTTGTCGCCCACATTGAGATGAACATTTTAATAGAGCAGCTAATTCTAAACAACGTCACAGGCTTACAGATGATTGGCGTTGAGGGATGGATAACGGCTCCCAATCTAATAACTCCAACAAGCTACAATGTTCTGGGTGGATCTCTTGGATTTGATGTGGGAAAATCAAACATTGTTGGTTTTGCTGATTATGTTATTAAAGAGTTTTGGGAAACAGCGCTGCCTTGCGTGCTTGCA---GAGGGAAATGTTTCTCGAACT---CAAAATGATTGCAGCCAATATAAGGACCTGATTCCATTTAGAAACTACAATGAAGACATTTCTGAACTGCGATATGCAAACAACATCTACAATGGAGTTTATGCTGTGGTACATTCTCTACACAGTCTACTTAGATGTACAGAAAACCAGGGCTGTGAGAAAAGGCAGACGATACAACCATGG------------------------------------------------------------------------------CAGGTTGTTGAGTCTCTAAAAAAGGTCAATTTTACCACAAAAACAGGAGAGCAGGTGTGGTTTGACAGCACCGGAGCAACAGCTGCAAAGTATGACGTGATCAACTGGCAGCGTGGGCCTGATGGAGAAGTGCTGTTCAAACAAGTGGGCTACTACGATGCCTCTCTGCCTCCTGGACAGCAGCTTGTTATAACTGCTAAAAATATTGTGTGGGCTGGAGGACAAGCCGAGATGCCA---------------------------AGATCAGTGTGTAGTGAGAGCTGTCCTCCAGGCACCAGGAAGGCTCCTCAAAAAGGGAAGCCTGTCTGCTGCTATGACTGTATACTGTGTGCAGAGGGAGAGATCAGTAACACGACAGATTCAAATAACTGTGAGCAGTGTCCAGAAGAATACTGGTCAAATGCTGAAAGGGATAAATGTGTTTTAAAGGCTGTAGAATATCTGTCATTTACTGAAGTCATGGGGATAGTTCTAGTCCTGTTTTCTCTTTTTGGAGCAGCATTAACGCTTTTCGTGGCCATTCTGTTTCTGTTGAAGAAGGACACACCTATTGTCCGAGCCAACAACTCAGAGCTGAGCTTCCTGCTGCTTTTTGCACTGCTTCTGTGTTTCCTTTGTTCACTTACTTTCATTGGTCAGCCCTCCCAGTGGTCCTGTATGCTGCGTCACACTGCTTTTGGGATCATCTTCGTCCTCTGCATCTCCTGTGTTCTGGGGAAAACAATAGTTGTATTAATGGCTTTTAAGGCAACACTTCCAGGCAGTAATGTAATGAAGTGGTTCGGGCCTCCACAGCAGAGACTCAGTGTTCTTGCTTTCACTCTCATACAGGTCCTTATTTGTATACTCTGGTTAACAATATCCCCTCCTTTCCCCTACAAAAACATGAAATACTACAAGGAGAAGATCATATTAGAATGTGACTTGGGTTCAGCTATAGGTTTCTGGGCTGTGCTGGGTTATATAGGAGTTCTGGCAGGTTTATGTTTTGTTTTGGCTTTTTTAGCCAGAAAACTGCCTGATAACTTCAATGAAGCCAAATTCATCACATTCAGCATCCTTATATTCTGTGCTGTCTGGATCACCTTTATTCCAGCTTATGTCAGCTCTCCTGGAAAGTTCACTGTAGCTGTGGAGATATTTGCTATTTTAGCCTCCAGCTTTGGTTTATTGTTTTGTATCTTTACACCCAAGTGTTATATTATTCTCTTTAAGCCTGAACTAAATACAAAGAAACATATGATGGGAAAAGTAGTATCAAAATCACTT------------------------
>Cid_sub9_1
---------------ATGTCTGTCTTTCTTTACACACTCTTGCTTACCTTTCAACGTCATGCAAAGGCAGAAAAGCCTCTTTGCCAAATGATAGGAGACCCCAAATATCCACTGTTATCCAAGGATGGAGAAGTAAATATTGGAGCACTTTTTTCAGTCCACAGCATAGAGTCATTACCTTCATTTGAGTTTACACAAAAACCTCTGCTTCTATCATGCTCAAGTGTGAGACTAAGAGATTTTCGAATGGCTCAGACCATGATCTTCGCTATTGAGGAGATTAACAGGAGTGAAAGTTTGTTACCAAATGTTTCTATTGGCTACCAAATTTATGATACCTGTGGTTCAAGACTGTCTTCTATGAGTGCAACTATGGCATTGATGAATGGTCCAGAATTTACAGCAGAAAACAGATGCAATGGACAGTCTCCTATACATACTATCATAGGAGAAACAGAGTCTTCTGCCACAGTGATTCTGTCAAGAACTACAGGACCTTTTAAAATTCCAGTTATAAGTCCCTCAGCCACATGTGAATGTCTCAGTAATAGGAAAGAATATCCTTCCTTCTTCAGGACTATTGCTAGTGATTACCACCAGAGCAGAGCACTCGCATACATAGTCAAGTACTTTGGCTGGTCTTGGGTGGGAGCTGTGAACAGTGACAATGACTATGGAAACAACGGAATGGCAATATTTTTGAATACAGCCCAGGAGGAGGGAATTTGTGTGGAGTACTCTGTGAAATTCTATCGAACAGAGCCAGAAAAACTCCAAAAAGTGGTAGACACAGTAAAAAAAGGCACTGCAAAAGTGATTGTTGCATTTCTTAACAGTTCTGAAATGTACAATCTACTCAAGCAGCTAATTATTCAGAACATTACAGACCTCCAAATGATTGGAGTGGAGGGATGGGTAACTGCAAAGAGTTTGATCATTCCAAACAGTTTTCGTGTGCTGGGAGGATCACTGGGGTTTGCAGTGCGAAAAATTGATATTGGAGGTTTTTCTGATTATGTTATAAAAGCATTCTGGGACACAGATTTTCCATGCTCACAGGTT---GAGAGAAATTCTTCTCAGTAT---GCATTAAGTTGCAACATATATCAGGATCTGCTTTTGCTGAAAAACGACAATGAAGATGTGCCTGAACAAAGATATGCAAGCAATGTCTACAAAGCAGTATATGCTGTGGCTCATTCACTACACAGTCTACTCAAGTGTAAAGAAAAGGAAGGTTGTGAAAAAGACCTGAAAATACAACCACAG------------------------------------------------------------------------------CAGGTTGTTGAGGCTCTAAAAAGGGTAAATTTCACTGTAAAGATGGGAGATCGTGTGTGGTTTGACAGCACTGGTGCTACCGTAGCTCAATATGAAGTCGTAAACTGGCAGCAGGATTCAGATGGATCAATACAGTTTAAACCAGTGGGATACTATGATGCCTCACTGCCACCTCACCAGCGCTTTGTGCTTAACACAGAAAACATAATCTGGGCTGGAGGACAGCTGGAGAAACCA---------------------------AGGTCTGTGTGCAGTGAGAGCTGTCGTCCAGGCACTAGAAAAGCTGGACAGAAAGGAAGACCTGTCTGCTGTTATGACTGTATTCCATGTGCAGAAGGAGAAATCAGTAATGAGACAGATTCGAACAACTGCAAGCAGTGTCCAGGGGAATACTGGTCTAATGCTGAAAAAAATAAATGTGTGTTAAAGGCTGTAGAGTTTCTGTCATTTACCGAAGTTATGGGTGTAGTGCTAGTTATTTTCTCACTGTTTGGAGTAGGATTAACTGTGCTGGTGGCCATCCTGTTTTACAACAAGAGGGACACCCCCATAGTAAAAGCCAACAACTCAGAGCTGAGCTTCCTACTGCTCTTCTCATTGACTCTTTGTTTTTTCTGTTCACTTACTTTTATTGGTCGGCCTACTGAGTGGTCCTGTATGTTGCGTCACACAGTGTTTGGGATCACTTTTGTCCTCTGTATCTCCTGTGTTCTGGGGAAAACAATAGTGGTGTTAATGGCCTTTAAGGCTACACTTCCAGGAAGCAATGTTATGAAATGGTTTGGGCCTACACAACAACGACTCAGTGTTCTTTCCTTTGCACTTATACAGGTTCTAATTTGTGTGCTATGGCTAACAATATCTCCTCCGTTTCCCTACAAAAATATGAAATATTATAAGGAAAAGATCATTCTTGAGTGCAGTCTGGGATCTACTATCGCTTTCTCTGCTGTTCTGGGTTATATTGGCCTACTGGCTGTTTTGTGCTTCATTTTAGCTTTTCTGGCTCGCACACTGCCTGATAACTTCAATGAAGCTAAATTTATTACATTCAGTATGATCATATTCTGTGCTGTATGGATCACGTTTATCCCTTCTTATGTTAGTTCACCTGGAAAATTTACTGTAGCTGTGGAGATATTTGCCATTTTAGCCTCAAGCTTTGGTTTGCTATTCTGCATATTTGCACCTAAGTGTTATATTATCCTGCTTAAGCCTGAACAAAATACAAAACAGCATATTATGGGAAAGGTT---------------------------------------
>Cid_sub9_10
---------------ATGCTTCTCTTTCTTTACACACTCTTGCTTTTCAGTCTGCTTCATGCAAAGGCAGGCAACGTTCCTTGCCGAATGTTTGGAGACCCGAAGTACCCACTACTTTTCAGGAATGGAGATGTTAATATTGGGGCACTTTTTCCAATCCACAGCATAGAGACATTACCTTCATTTGAGTTTACACAAAAACCTCAGCTTCTATCATGCTCCAGTGTGAATCTGAGAGATTTTCGTCTGGCTCAAATCATGATCTTTGCCATTGAGGAGATTAACAGAAGTAAAAGTTTACTCCCAAATGTTTCTATTGGCTACAAAATTTATGATACCTGTAGTTCAAGAATGTCATCTATGAGTGCAACTATGGGACTGATGAATGGTCCAGAGTTTGTAGCAGGGGACGTATGCAATGGACAGTCTCCTATACATGCCATTATTGGAGAAACAGAGTCTTCTGCCACAGTGATTCTGTCCAGAACTACAGGACCTTTTAAAATTCCAGTGATAAGTCATGCAGCCTCTTGTGAATGTCTTAGTAATAGGAAAGATTACCCCTCATTCTTCAGGACTATTGCTAGTGATTACCATCAAGGCAGAGCACTTGCTTACATTGTCAAACACTTTGGCTGGACCTGGGTGGGAGCTGTGAACAGTGACAATGACTATGGAAACAATGGAATGGCCATATTTCTGAATACAGCACAGAAGGAGGGGATTTGTGTGGAGTACTCTGTGAAATTCTATCGAACAGAGGCAGAAAAACTCAAAAAAGTCGTAGACACAATTAAAAAAAGCACTGCAAAAGTGATTGTTGCATTTATTTCATTTCTTGAGATGGGCTTACTTATCGATCAGCTAAGTATTCAGAACATTACTGGCCTCCAAATGGTCGGTGTGGAGGGGTGGATAACTTCAAAGAGTTTAATCACTCCAAAAACTTTTCGTGTGCTGGGAGGGTCACTGGGATTTGCAGTGAGAAAAATCTATATTGAAGGTTTTGCAGATTATGTTCTAAAAGCATTCTGGGACACAGCTTTTCCATGCTCACAGAGT---CAGGGGAATGATTCTCAGGTT---AAATTAAAATGCAGCAAATATCAAGATCTACTTTCATTGAAAAATTACAATGAAGATGTGCCTGAACATAGATTTTCAAGCAATGTCTATAAAGCAGTTTATGCTGTGGCTAATTCACTACACAGTCTACTGAAGTGCAAAGAACCAGAAGGTTGTGAGAAAGACCTGATAATACAACCACAA------------------------------------------------------------------------------CAGGTGGTTGAGGCTTTGAAAAAAGTAAATTTTACTGTAAAGTTTGGAGATCATGTGTGGTTTGACAACACGGGTGCCGCAGTAGCCCATTATGAAGTTGTAAACTGGCAGCAGGACTTAGATGGATCATTCCAATTTAAATCAGTGGGATACTATGATGCCTCACTGCCCCCTGACCTGCGCTTTATGGTTAACACTAAAAACATAATTTGGGCTGGAGGACAGCTGGAGAAGCCA---------------------------AGATCTGTGTGCAGTGAGAGCTGTCCTCCAGGCACCAGGAAGGCTGTACAGAAAGGAAGACCTGTCTGCTGTTATGACTGTATTCCATGTGCCGAAGGAGAAATCAGTGATGAGACAGATTCAATTAACTGCAAGCAGTGTCCAGGGGAATACTGGTCTAATGCTGAGAAAAATAGTTGTGTGCTGAAGCCTGTAGAGTATCTGTCATTCACAGAAGTTATGGGTACAGTGCTAGTCTTTTTCTCACTGTTTGGAGTAGGATTAACAGCGCTGGTGGCCATCCTGTTTTACAGAAAGAAGGACACCCCCATAGTAAAAGCCAACAACTCAGAGCTGAGTTTCTTGCTGCTCTTCTCATTGACTCTGTGTTTCCTCTGTTCACTTACTTTCATCGGTCGGCCCACTGAGTGGTCCTGTATGTTGCGTCACACAGCGTTTGGGATCACTTTTGTCCTCTGTATCTCCTGTGTTCTGGGAAAAACAATAGTGGTGTTAATGGCCTTCAAGGCTACACTTCCAGGAAGTAATGTCATGAAATGGTTTGGGCCTTCACAACAACGACTCAGTGTTCTTGCCTTTACACTTGTACAAGTTCTAATCTGCGTGCTTTGGCTAACAATTTCTCCTCCATTTCCCTATAAAAATATGAAATATTATAAGGAAAAGATCATTCTTGAGTGCAGTCTCGGTTCTGCTATAGGTTTCTGGGCTGTGATGGGTTATATAAGCCTCCTGGCAGTCTTGTGTTTCATTTTAGCTTTTCTGGCTCGGACACTGCCTGATAACTTCAATGAAGCCAAATTTATCACATTCAGTATGCTCATATTCTGTGCTGTATGGCTTACATTTATTCCAGCTTATGTCAGTTCTCCTGGAAAATTTACTGTAGCTGTGGAGATATTTGCCATTTTATCTTCAAGCTTTGGTTTACTTTTCTGCATTTTTGCACCTAAATGTTATATTATCCTGCTTAAGCCTGAACAAAATACAAAGCAACATGTGATTGGAAAA------------------------------------------
>Cid_sub9_2
---------------ATGCTTATCTTTCCTTTTACACTCCTGCTTTTCTATCATCTAAACACAAAGGTGGAAAACACTCTTTGCCGAATGATGGGAGACCCTAAGTATCCATTGCTTTTCCAGGATGGAGACATAATTATTGGAGCACTTTTTGTTATCCACACTGAAGTATCATTACCTTCATTTGAGTTTACACAAAAGCCACAGCTACTGTCATGCTCCAGTGTGAATATAAAAGATTTTCGGCTAGCTCAAACCATGATCTTTGCCATTGAAGAGATTAACAAAAGTAAAAGTTTGCTCCCAAATGTTTCTGTTGGCTATCAAATTTATGATACCTGTGGTTCAAGACTGTCTTCTATGAGTGCAACTATGGCATTGATGAATGGCCCAGAGTTTGCAACAGGAGACAGATGCAGTGGACAGTCTCTTATACATGCTATCATAGGAGAAACAGAGTCTTCCAACACAGTGATTCTGTCCAGAACTACAGGACCTTTTAAAATTCCAGTGATAAGTCCCACAGCCACATGTGAGTGTCTCAGTAACAGGAAAGAGTATCCATCTTTCTTTAGGACTATTGCTAGTGATTACCACCAGAGTAGAGCAATTGCATACATAGTCAAATACTTTGGCTGGTCTTGGGTGGGAGCTGTGAGCAGTGACAATGACTATGGAAACTATGGAATGGCCATATTTCTGAAAACAGCCCAAGAAGTGGGGATTTGTGTAGAGTACTCTGTGAAATTCCTGAGAACAGAGACTGAAAAAATCAAAAAAGTGGTACACATGATAAAACAAGGCACCGCTAAAGTAATTGTTGCATTTCTTACTGGTTTTGAGATGAAAAGTCTACTTGAGCAGCTAACTATTCAGAACATTACAGGCCTCCAAATGATAGGTGTGGAGGCATGGATAACTGCAAAAAGTTTGATGACTCCAAACAGCTTCCGTGTGCTGGGAGGGTCACTGGGGTTTGCAGTGAAAAAAATCCAAATTGAAGGGTTTGCAGATTATGCTATGAAAGCATTCTGGGAGACAGCTTTTCCATGCTCTTCTAAT---GAT---------------------GAAGTAAATTGCAGTCAATATCAGGATCTATTTGTGGTGAAAAACTACAATGAAGATGTGCCTGAACAAAGATTTCTAAGCCATGTCTACAAAGCAGTTTATGCTGTGGCACATTCACTACACAGTCTACTCAAGTGCAAAGAACAAGCAGGTTGTGAGAAAGGCCTGACAATACAACCACAG------------------------------------------------------------------------------CAGGTGGTTGAGTCTCTGAAAAAGGTTAATTTCACTGTAAAGACAGGAGACCATGTGTGGTTTGACAGCACTGGTGGTGCAATAGCCCAGTATGAAACTGTGAATTGGCAGCAGAAATCAGATGGATCACTCCAGTTTAAACCAGTGGGATACTATGATGCCTCCCTACCTCCTGACCAGCGCTTTGTGATTAACACTAAAAACATAATCTGGGCCAGAGAAAAACTGGAGAAGCCA---------------------------AGGTCCGTATGCAGTGAGAGCTGTTCTCCGGGCACTAGGAAGGCTGCACAGAGAGGAAGACCTGTCTGCTGTTATGACTGTATTCCATGTGCTGACGGAGAAATCAGTAATGAGACAGATTCAATTAACTGCAAGCAGTGTCCAGGGGAATACTGGTCTAATGCTGAGAAAAATGAATGTGTGTTAAAGGCTGTAGAGTTTCTTTCATTCACAGAAGTTATGGGTATAATGCTAGGCTTTTTCTCGCTGTTTGGAGTAGGATTAACTGCACTGGTGGCCATCCTGTTTTACAGCAAGAAGGACACCCCCATAGTAAAAGCCAACAACTCAGAACTGAGCTTCCTGCTGCTCTTCTCATTGACTCTTTGTTTTCTCTGTTCACTTACTTTCATTGGTCAACCCACTGAATGGTCCTGTATGTTGCGTCATACAGCATTTGGGATCACTTTTGTCCTCTGTATCTCCTGTGTTCTTGGGAAAACAGTAGTGGTGTTAATGGCCTTCAGGGCTACACTTCCAGGAAGTAATGTCATGAAATGGTTTGGGCCTTCACAACAAAGACTCAGCGTTCTTGCATTTACACTTATACAGGTTCTTATCTGTGTGCTTTGGGTATTGATTTCTCCTCCATTTCCCTACAAAAATATTAAATATTATAAGGAAAAAATCATTCTTGAGTGCAGTCTGGGATCTACTATTGGTTTCTCTGCTGTTCTGGGTTATATTGGCCTGCTGGCTGTCTTGTGCTTCATTTTGGCTTTTCTGGCTCGCATGCTGCCTGATAACTTCAATGAAGCAAAATTCATCACATTCAGTATGCTCATATTCTGTGCTGTGTGGATCACATTTATTCCAGCTTATGTCAGTTCTCCTGGAAAATTTACTGTAGCTGTGGAGATATTTGCCATTTTAGCCTCCAGCTTTGGTTTACTATTCTGCATATTTGCACCTAAATGTTATATCATTCTTCTTAAGCCTGAGCAAAATACAAAACAACATATGATGGGAAAAACA---------------------------------------
>Cid_sub9_3
---------------ATGCTTTTCTTTCTTTATACACTTCTGTTTTCCATTCAACTTCATGCAAACGCAGAAAAGCCTTTTTGCCGAATGATGGGAGACCCGAAGTACCCGCTACTTTCAAAGGATGGAGATGTAACTATTGGGGCACTTTTTCCAATCCGAAGCATAGAAACACTGCCTTCATTTGAGTTTACACTAAAACCTCAGCTTCTGTCATGCTCCAGTGTAAATCTAAGAGATTTCCGAATGGCTCAGACCATGACCTTTGCCATTCATGAGATTAACAAAAGTCAAAATTTGCTACCAAATGTTTCAATTGGTTATAAAATTTATGACACCTGTGGTTCAAGACTGTCTTCCATGAGTGCAACTATAGCATTAATGAATGGTCAGGAATTTGCATCAGAAGATGCATGCAATGGACAGTCTCCTATACATGCTATCATAGGAGAAACAGAGTCTTCTGCCACAGTGATTCTGTCAAGAACTACGGGACCTTTTAAAATTCCAGTGATTAGTCACTCAGCCACATGTGAATGTCTCAGCAACAGGGGAAATTATCCTTCTTTCTTCAGGACTATTGCTAGTGATTACCACCAGAGCAGAGCACTTGCATACATAATCAAGCACTTTGGCTGGTCTTGGGTGGGAGCTGTGAACAGTGATAATGACTATGGAAACAATGGAATGTCCATATTTCTGAATACAGCACAGGAAGAGGGGATTTGTGTGGAGTACTCTGTGAAATTCTACCGAACAGAGCCTGAAAAACTTTGGCAAGTGGTGGACACAATTAAAAATAGCACTGCAAAAGTGATTGTTGCTTTTCTTACTAGTTTTGAAATGGAAAATTTGCTTGAGCAGCTAAGTGCTAACAACATTACAGACCTCCAAATGATTGGTGTGGAGGCATGGATAACTGCAAATAGTTTGATCACTCCAAACAGCTTTCATGTTTTGGGAGGGTCACTTGGGTTTGCAGTGCGAAAAATTGATATTGAAGGTTTTTCTGATTATGTTATAAAATCATTCTGGGACACAGATTTTCCATGCTCACAGGTT---GAGAGAAATTCTTCTCAATAT---GCATTAAGTTGCAACACATATCAGGATCTGCTTTTGCTGAAAAGCGACAATGAAGATGTGCCTGAACAAAGATATGCAAGCAATGTCTATAAAGCAGTATATGCTGTGGCTCATTCACTACACAGTCTACTCAAGTGTACAGAAAAGGAAGGTTGTGAAAAAGACCTGAAAATACAACCACAG------------------------------------------------------------------------------CAGGTTGTTGAGGCTCTAAAAAGGGTAAATTTCACTGTAAAGATGGGAGATCGTGTGTGGTTTGACAGCACTGGTGCTGCCGTAGCTCAATATGAAGTCGTAAACTGGCAGCAGGATTCAGATGGATCAGTCCAGTTTAAACCAGTGGGATACTATGATGCCTCACTGCCACCTCACCAGCGCTTTGTGCTTAACACTGAAAACATAATCTGGGCTGGAGGACAGCTGGAGAAGCCA---------------------------AGGTCTGTGTGCAGTGAGAGCTGTCGTCCAGGCACTAGGAAGGCTGCACAGAAAGGAAGACCTGTCTGCTGTTATGACTGTATTCCATGTGCAGAAGGAGAAATCAGTAATGAGACAGATTCAAACAACTGCAAGCAGTGTCCAGGCGAATACTGGTCTAATGCTGAGAAAAATAAATGTGTGTTAAAGGCTGTAGAGTTTCTGTCATTTACAGAAGTTATGGGTATAGTGCTAGTTATTTTCTCACTGTTTGGAGTAGGATTAACTGTGATGGTGGCCATTCTGTTTTACAACAAGAAAGACACCCCCATAGTAAAAGCCAACAACTCAGAGCTGAGCTTCCTGCTGCTCTTCTCATTGACACTTTGTTTTCTCTGTTCACTTACTTTTATTGGTCGGCCTACTGAGTGGTCCTGTATGTTGCGTCACACAGTGTTTGGGATCACTTTTGTCCTCTGTATCTCCTGTGTTCTGGGGAAAACAATAGTGGTGTTAATGGCCTTCAAGGCTACACTTCCAGGAAGTAATGTCATGAAATGGTTTGGGCTTACACAACAACGACTCAGTGTTCTTTCCTTTGCACTTATACAGGTTCTAATTTGTGTGCTTTGGCTAACAATATCTCCTCCATTTCCCTACAAAAATATGAAATATTATAAGGAAAAGATCATTCTTGAGTGCAGTCTGGGATCTACTATCGCTTTCTCTGCTGTTCTGGGTTATATTGGCCTACTGGCTGTTTTGTGCTTCATTTTAGCTTTTCTGGCTCGCACACTGCCTGATAACTTCAATGAAGCTAAATTTATCACATTCAGCATGATCATATTCTGTGCTGTATGGATCACGTTTATCCCTTCTTATCTTAGTTCACCTGGAAAATTTACTGTAGCTGTGGAGATTTTTGCCATTTTAGCCTCAAGCTTTGGTTTGCTATTCTGCATATTTGCACCTAAATGTTATATTATCCTGCTTAAGCCTGAACAAAATACAAAACAACATATGATGGGAAAGGTT---------------------------------------
>Cid_sub9_4
---------------ATGCTTCTCTTTCTTTACACACTCCTGCTTTTCCACCACCTTCAAACAATGGTGGAAAACACACTTTGCAGAATAATGGGAGAAACTATGTACCCACTGCTTTCCAGGGATGGAGAAGTAACTATTGGAGGAATTTTTGCACTTCACAGTAAACTAACATCATCTTCATTCGAGTTTACACAAAAACCTCAGCCTCTATCATGTTCCAGTGTAAATATAAGAGATTTCCGGATGGCTCAAATTATGATTTTTGCCATTGAGGAAATTAACAGAAGTGAGAGTTTGCTCCCAAATGTTTCTGTTGGCTACCAAATTTATGATAACTGTGGTTCAAGACTGTTTTCTATGAATTCAACCATGGCATTGCTGAATGGTCATGAGTTTGCAGCAGAAGGCAGATGCAATGGACAATCAATTATTCATGCTATCATAGGAGAATCAGAATCTTCTGCCACAGTAATTCTGTCCAGAACTACAGGACCTTTTAAAATTCCAGTGATAAGTCAGTCAGCCACATGTGAATGTCTCAGTAGTAGGAAAGATTACCCTTCTTTCTTCAGGACTATTGCTAGTGATTACCACCAGAGCAGAGCACTCGCATACATAGTCAAACACTTTGGCTGGTCTTGGGTGGGAGCTGTGAACACCGACAATGACTATGGAAACTATGGAATGGCCATATTTCTGAAAATAGCCCAGGAGGAGGGGATTTGTGTGGAGTACTCTGTGAAATTCTACCGAACAGAGACTGAAAAACTCAAAAAAGTGGTAGACATAATAAAACAAGGCACTGCAAAAGTGATTGTTGCATTTCTTACCAGTTTTGAGATGAGCAATCTACTTGAGCAGCTAAGTATTCAGAACATTACAGGCCTCCAAATGATTGGTGTGGAAGCATGGATAACTGCAAAGAGTTTGATCATTACAAAAAGTTTTAATTTTCTGGGAGGGTCATTGGGGTTTGCAGTCAGAAAAATCAATGTTGAAGGGTTTTCAGATTATGTTATAAATGCATTCTGGGACACAGCTTTTCCATGCTCACAGATT---GAGGGGAATTCTTCTCAATCT---GCATTAAATTGCAGCATATATCAGGATCTACTCAAGCTGAAAACCTATAATGAAGATGTGCCTGAACAAAGATATGCAAGCAATGTCTACAAAGCAGTTTATGCTGTGGCTCATTCACTACACAATATACTCAAATGTAGAGAACAAAAAGGTTGTGAAAAAGGCCTGAGAATACAACCACAG------------------------------------------------------------------------------GAGGTGGTTGAGGCTCTGAAAAGTGTAAATTTCACCGTAAAATTTGGAGATCATGTGTGGTTTGACAACACTGGTAGCGTAGTAGCCCAGTATGAAATTGTGAACTGGCAGCAGAAGTCTGATGGATCAGTCCAATTTAAACCAGTGGGATACTATGATGCCTCGCTACCTCCTGACCAACGCATTGTTCTTAACACTGAAAACATAATCTGGGCTGGAGGACAGCTGGAGAAGCCA---------------------------AGGTCTGTGTGCAGTGAGAGCTGTCCTCCAGGCACTAGGAAGGCTGCACAGAAAGGAAGACCTGTCTGCTGTTATGACTGTATTCCATGTGCAGACGGAGAAATCAGTAATAAGACAGATTCAAATAACTGCAAGCAGTGTCCAGGTGAATACTGGTCTAATGCTGAGAAAAATAAATGTGTGTTAAAGGATGTAGAGTTTCTGTCATTTACAGAAGTTATGGGTATTGTGTTAGTCTTTTTCTCACTGTTTGGAGTAGGATTAACTGTGCTGGTGGCCATCCTGTTTTACAGCAAGAAGGACACCCCTATAGTAAAAGCCAACAACTCAGAGCTGAGCTTCCTGCTGCTCTTCTCATTGACTCTGTGTTTCCTCTGTTCACTTACTTTCATTGGTCAGCCCACTGAGTGGTCCTGTATGTTGCGTCACACAGCGTTTGGGATTACTTTTGTCCTCTGTATCTCCTGTGTTCTGGGGAAAACAATAGTGGTGTTAATGGCCTTCAAGGCTACACTTCCAGGAAGTAATGTCATGAAATGGTTTGGGCCTTCACAACAACGACTCAGTGTTCTTGCCTTTACACTTGTACAGGTTATTATCTGTGTGCTTTGGCTAACAATATCTCCCCCATTTCCCTATAAAAATATGAAATATTATAAGGAAAAGATCATTCTCGAGTGCAGTCTTGGTTCGATTATAGGTTTCTCTACTGTTCTTGGTTATATTGGCCTACTTGCTTTCTTGTGCTTCATTTTGGCTTTTCTGGCTCGCACGCTGCCTGATAATTTCAATGAAGCTAAATTCATCACATTTAGCATTCTAATATTCTGTGCTGTATGGATCACATTTATCCCAGCTTATGTCAGTTCACCTGGAAAGTTTACTGTAGCTGTTGAGATATTTGCCATTTTAGCATCAAGTTTTGGTTTACTGTTATGCATATTTGCACCTAAATGTCATATAATCTTGTTTAAGCCTGAAAAAAACACAAAACAACATATGATGGGGAAA------------------------------------------
>Cid_sub9_5
---------------ATGTCTGTCTTTCTTTACACACTCTTGCTTACCTTTCAACATCATGCAAAGGCAGAAAAACCTATTTGCCGAATGATGGGAGACCCCAAATATCCGCTGCTATCCAAGGATGGAGAAGTAACTATTGGAGCACTTTTTTCAGTCCACAGCATAGAGTCATTACCTTCATTTGAGTTTACACAAAAACCTCTGCTTCTATCATGCTCAAGTGTGAGTCTAAGAGATTTTCGAATGGCTCAGACCATGATCTTCGCCATTGAGGAGATTAACAGAAGTGAAAGTTTGTTACCAAATGTTTCTATTGGCTACCAAATTTATGATACCTGTGGTTCAAGACTGTCTTCTATGAGTGCAACTATGGCATTGATGAATGGTCCAGAATTTACAGCAGAAAACAGATGTAATGGACAGTCTCCTATACATGCTATCATAGGAGAAACAGAGTCTTCTGCCACAGTGATTCTGTCCAGAACTACAGGACCTTTTAAAATTCCAGTGATAAGTCCCTCAGCCACATGTGAATGTCTCAGTAATAGGAAAGAATATCCTTCCTTCTTCAGGACTATTGCTAGTGATTACCACCAGAGCAGAGCACTAGCATACATAGTCAAGCACTTTGGCTGGTCTTGGGTGGGAGCTGTGAACACTGACAATGACTATGGAAACAACGGAATGGCAATATTTTTGAATACAGCCCAGGAAGAGGGAATTTGTGTGGAGTACTCTGTGAAATTCTATCGAACAGAGCCAGAAAAACTCCAAAAAGTGGTAGACATAATAAAAAAAGGCACTGCAAAAGTGATTGTTGCATTTCTTACCAGTTCTGAAATGTACAATCTACTCGAGCAGCTAAGTATTCAGAACATTACAGACCTCCAAATGATTGGAGTGGAGGGATGGATAACTGCAAAGAGTTTGATCATTCCAAACAGTTTTCGTGTGCTAGGAGGGTCACTGGGGTTTGCAGTGCGAAAAATTAATATTGGAGGTTTTGCAGATTATGTTATAAAAGCATTCTGGGAAACAGCTTTTCCATGCTCACAGACT---GAGGGGAATTTTTCTCAATAT---GCATTAAGTTGTAACAAATATCAGGATCTACTTGCACTGAAAAACTACAATGAAGATGTGCCTGAACAAAGATATTCAAGCAATGTCTACAAAGCAGTTTATGCTGTGGCTCATTCACTACACAGTCTACTCAAGTGTAAAGAACAACCAGGTTGTGAGAAAGGCCTGAAAATACAACCACAG------------------------------------------------------------------------------CAGGTTGTTGAGGCTCTGAAAAATGTCAATTTCACTGTAAAGATGGGAGATCGTTTGTGGTTTGATAGCTCTGGTGCCGCAGTAGCGCAATATGAAGTTGTGAACTGGCAGAAGGACTCAAATGGATCAATTGAATTTAAACCAGTGGGATACTATGATGCCTCACTTCCTCCTCACCAGCGCTTTGTGCTTAACACTGAAAACATAATCTGGGCTGGAGGACGGCTAGAGAAGCCA---------------------------AGGTCTGTGTGCAGTGAGAGCTGTCCTCCAGGCACTAGGAAGGCTGCACAGAAAGGAAGACCTGTCTGCTGTTATGACTGCATTCCATGTGCAGAAGGAGAAATCAGTAATGAGACAGATTCAAATAACTGCAAGCAGTGTCCAGGGGAATACTGGTCTAATGCTGAGAAAAATAAATGTGTGTTAAAGGCTGTAGAGTTTCTGTCATTCACTGAAGTTATGGGTATAGTGCTAGTCATTTTCTCACTGTTTGGAGTAGGATTAACTGTGCTTATGGCCATCCTTTTTTACAGCAAGAAGGACACCCCTATAGTAAAAGCCAACAACTCAGAGCTGAGCTTCCTGCTACTCTTCTCATTGACTCTTTGTTTCCTCTGTTCACTTACTTTCATTGGTCGGCCCACTGAGTGGTCCTGTATGTTGCGTCACACAGCATTTGGGATCACTTTTGTCCTCTGTATCTCCTGTGTTCTGGGTAAAACAATAGTGGTGTTAATGGCATTCAAGGCCACACTTCCAGGAAGTAATGTCATGAAATGGTTTGGGCCACCTCAACAAAGACTAAGTGTTCTTGCCTTTACACTTATACAAGTTCTTATCTGTGTGCTTTGGCTATCAAAATCACCTCCATTTCCCTACAAAAATTTGAAATATTATAATGAAAAGATTGTTCTTGAGTGCAGTCTGGGTTCTACTATAGGTTTCTGGGCTGTTCTAGGTTATATTGGCCTGCTGGCTTTCTTGTGCTTCATTCTGGCTTTTCTGGCTCGCAAGCTGCCTGATAACTTTAATGAAGCTAAATTCATCACATTCAGTATGCTTATATTCTGTACAGTATGGATCACATTTATTCCATCTTATGTCAGTCCTCCTGGGAAATTTACTGTAGCTGTGGAGATATTTGCAATTTTAGCTTCAAGCTTTGGTTTACTATTCTGCATATTTGCACCTAAATGTTATATAATTCTGTGTAAGCCTGAACAAAATACAAAGCAACATCTGATGGGAAAA------------------------------------------
>Cid_sub9_6
---------------CTGCTTGTCTTTCTTTCTGCACTTCTGCTTTGTCAGAGACCTTATACAAAGGCAGAAAACACTCTTTGTCAAAATATGGGAGACCCTAAGTATGCACTGCTTTTCAAGGATGGAGACGTAACAATTGGAGGACTTTTTTCAATCCGCAGTATAGAAATATTACCTTCATTTGACTTTATAGAAAAACCTCAGCTTCTATCATGCTCCAGTGTGAATCTAAGAGATTTCCGGATGGCTCAAATCATGATCTTTGCCATTGAGGAGATTAACAGAAGTAAAAGTTTGCTCCCAAATGTTTCTATTGGTTACAAAATCTATGATAGCTGTGGTTCACGAATGTCTTCTATGAGTGCAACTATGGCATTGATGAATGGTCAGGAGTTTGCAGGAGGGGACAGATGCAGTGGACAGTCACCTATACATGCTATAATAGGAGAAACTGAGTCTTCTGCCACAGTGATTCTGTCCAGAACTACAGGACCTTTTAAAATCCCAGTGATAAGTCACTCAGCCACATGTGAATGTCTCAGCAATAGGAAAGATTACCCCTCTTTCTTCAGGACTATTGCTAGTGATTACCACCAGAGCAGAGCTCTTGCACACATAGTCAAATACTTTGGCTGGTCTTGGGTGGGAGCTGTGAACAGTGACAATGACTATGGAAACAATGGAATGGCCATATTTCTTAAAACGGCCCAAGAAGAGGGGATTTGTGTGGAGTACTCTGTAAAATTCTACCGAACAGAGCCTGAAAAACTCCAGAAAGTGGTAGACACTATGAAAAGAAGCACCACAAAAGTGGTTGTTGCATTTCTTTCCCGTGTTGAGATGGTTAATCTACTTGAGCAATTAAGTATACAAAACATTACAGGCCTCCAAGTAATTGGTGTGGAAGCATGGACAACTGCAAAGAGTTTGATCACACCAAACAGTTTTCATGTTCTGGGAGGGTCACTGGGGTTTGCAGTGAGAAAAATCAATACTGAAGGGTTTTCAGATTATGTTATAAAAGCATTCTGGGACACAGCTTTTCCATGCTCACAGACT---GAGGGGAATTCTCCTCAAGAC---AATTTAAATTGCAGCAGATATAAGGATCTACTTGTGCTGAAAAATTACAATGAAGATGTGTCTGAGCAAAGGTATGCAAGCAATGTCTACAAAGCAGTTTATGCTGTGGCTCATTCACTACATAGTCTACTCAAATGCAAAGAACATGAAGGTTGTGAGAAAAGTCTGAAAATACAACCACAG------------------------------------------------------------------------------CAGGTGGTTGAAGCTCTGAAAAATGTAAATTTCACTGTAAAGTTTGGTGATCATGTGTGGTTTGACAGCACTGGTGCCACAGTAGCTCAATATGAAGTTGTGAACTGGCAGCAGGACTCAGATGGATCAATCCATTTTAAACCAGTGGGATACTATGATGCATCATTGCCCCCTGGTCAGCGCTTTGTAGTTAACACTAAAAACATAATCTGGGCTGGAGGACAGCTGGAGAAGCCA---------------------------AAATCTGTGTGCAGTGAGAGCTGTCCTCCAGGCACTAGGAAGGCTGCACAGAAAGGAAGACCTGTCTGCTGTTATGACTGTATTCCATGTGCAGAAGGAGAAATCAGTAACGAGACAGATTCAAATAACTGCAAGCAGTGTCCAGGGGAATACTGGTCTAATGCTGAGAAAAATAAATGTGTGTTAAAAGCTGTAGAGTTTCTGTCATTCACAGAACTTATGGGTATAGTGCTAGTCTTTTTCTCACTGTTTGGAGTAGGATTAACTGTGCTGGTGGCCATCTTGTTTTACTGCAAGAAAGACACACCCATTGTAAAAGCCAACAACTCAGAGCTGAGCTTCCTGCTGCTCTTCTCATTGACTCTGTGTTTCCTCTGTTCACTTACTTTCATTGGTCGGCCCACTGAGTGGTCCTGTATGTTGCGTCACACAGCATTTGGAATCACTTTTGTCCTCTGCATCTCCTGTGTTCTTGGGAAAACAGTAGTGGTGTTAATGGCCTTCAGGGCTACACTTCCTGGAAGTAATGTCATGAAATGGTTTGGGCCTGCACAACAACGACTCAGTGTTCTTGTCTTTACACTTATACAGGTTCTTATCTGTGTACTTTGGCTAACATTATCTCCTCCATTTCCCTACAAAAATATGAAATATTATAAGGAAAATATAATTCTTGAGTGCAGTCTGGGTTCTATTATTGGTTTCTCTGCTGTACTGGGTTATATTGGCCTTCTGGCTGTCTTGTGTTTTATTTTGGCTTTTCTGGCACGCAAGCTGCCTGATAAGTTCAATGAAGCCAAGTTCATCACATTCAGTATGCTCATATTCTGTGCTGTATGGATCACATTTATCCCTTCATATGTCAGTTCTCCTGGAAAATTTACTGTAGCTGTGGAGATATTTGCCATTTTAGCCTCAAGCTTTGGTTTATTATTATGTATATTTGTACCAAAATGTTATATCCTTCTGTTCAAGCCTGAACAAAATACAAAGCAACACATGATTGGAAAGATT---------------------------------------
>Cid_sub9_7
---------------ATGCTTCTCTTTCTTTATACACTCCTGCTTTTCCATCAACTTCATACAAAGGCGGAAAACACTCCTTGTCAAACAATGGGTGACCCTAAATTCCCGCTGCTTTCTAAGGATGGAGATGTAACTATTGGAGGAATTTTTGCAATCCACAGAAAGGAAACATTACCTTCTTTTGAGTTTACACAAAAACCTCAACTTCTGTCATGCTCCAGTGTGAATCTGAGAGATTATCATTTGGCACAAATCATGATTTTTGCAATTGAGGAGATTAACAGAAGTGAAAGTTTGCTCCCAAATGTTTCTATTGGTTATCAAATATATGATACCTGTGGTTCAAGACTGTCTACCATGAGTGCAACTATGGGACTCATGAATGGTCAGGAGTTTGGAGCAAGACACAGATGCAATGGACAGTCTCCTTTACATGCTATCATAGGCGAATCAGAGTCTTCTGCAACAGTAATTCTGTCCAGAACAACAGGACCTTTTAAAATTCCAGTGATAAGTCCCTCAGCCACATGTGAATGTCTCAGTAATAGGAAAGATTACCCCTCTTTCTTCAGGACTATTGCTAGTGATTATCACCAGAGCAGAGCACTTGTATACTTAGTCAAGCACTTTGGCTGGTCTTGGGTGGGAGCTGTGAACAGTGACAATGACTATGGAAACAATGGAATGGCCATATTTGTGAAAATAGCCCAGGAGGAGGGAATTTGTGTAGAGTACTCTGTGAAATTCTACCGAACAGAGCCAGAAAAACTCAAAAAAGTGGTAGACACTATAGAAAGAGGCACAGCAAAAGTGATTGTTGCCTTTGTTTCATTCGTTGAGATGGGCTTACTTATTGATCAGTTAAGTATTCAGAACATTACAGGCTTCCAAATGATCGGTGTAGAATCATGGATAACCACAAAGAATTATATCACTCCAAATAGTTTTCATTCCCTGGGAGGGTCACTGGGATTTGCAGTGAGAAAAATCAATATTGAAGGCTTTGCAGATTATGTTAGAAAAGCATTCTGGGATACAGCTTTTCCATGCCTACAGGGT---GAGAGGAATTCTTCTCGATAT---GTATTAAGTTGCAGCAGATATGAGGATATATTTGCACTAAAAAATTACACTGAAGATGTGTCTGAACAAAGATATGCAAGCAATGTCTACAAAGCAGTTTATGCTGTAGCTCATTCACTACACAGGCTACTTAAATGCAAAGAACAAGAAGGCTGTGAGAAAAGCCTGACAATACAACCACAT------------------------------------------------------------------------------GAGGTGGTTGAGGCTCTGAAAAAGGTAAATTTCACTATAAAAATGGGCGATCATGTATGGTTTGACAGCACTGGTGGTGCAGTAGCCCAATATGAAGTTGTGAACTGGCAGCAGGACTCTGATGGATCTTTCCGATTTAAACCTGTGGGATACTACGATGCCTCACTGCCCCCTGACCAGCGCTTAGAGCTTAATACTAAAGAGATCATTTGGACTGGAGGACAGCTGAAGAAACCA---------------------------AAGTCTGTGTGCAGTGAGAGCTGTCCTCCAGGCACTAGGAAGGCTGCACAAAAAGGAAGACCTGTCTGCTGTTATGACTGTATTCCATGTGCAGAAGGAGAAATCAGTAATGAGACAGATTCAGTTAACTGCAAGCAGTGTCCAGGGGAATACTGGTCTAATGTTGAGAAAAATAAATGTGTGTTAAAGGCTGTAGAATTTCTGTCATTCGCAGAAGTAATGGGTATAGTGCTTGTCTTTTTCTCACTGTTTGGAGTAGGATTAACTGTGCTGGTGGCCATCCTGTTTTATAGCAAGAAGGACACCCCCATAGTAAAAGCCAACAACTCAGAGCTGAGCTTCCTGCTGCTCTTCTCATTGACTCTGTGTTTCCTCTGTTCACTTACTTTCATTGGTCGACCCACTGAGTGGTCCTGTATGTTGCGTCACACAGCGTTTGGGATCACTTTTGTCCTCTGTATCTCCTGTGTTCTGGGGAAAACAATAGTGGTGTTAATGGCCTTCAAGGCTACGCTGCCAGGAAGTAATGTCATGAAATGGTTCGGCCCTTCACAACAGCGACTCAGTGTTCTTGCTTTTACACTTATACAGGTTCTTATCTGTGTGCTTTGGCTAACAATATTCCCTCCATTTCCCTACAAAAATATGACATATTATAAGGAAAAGATCATTCTTGAGTGCAGTCTGGGTTCTACTATAGGTTTCTGGGCTGTTCTGGGTTACATTAGCCTCCTGGCTTTTTTGTGTTTCATTTTGGCTTTTCTGGCTCGTAAGCTGCCTGATAACTTTAATGATGCAAAATTCATCACATTCAGTATGCTCATATTCTGTGCTGTGTGGATCACATTTATTCCAGCTTATGTCAGTTCTCCTGGAAAATTTACTGTAGCTGTGGAGATATTTGCCATTTTAGCCTCAAGCTTTGGTTTACTATTCTGCATATTTGCACCTAAATGTTATATCATCCTGCTTAAGCCTGAACAAAATACAAAGCAACATATGATGGGGAAAATGACATCT---------------------------------
>Cid_sub9_8
---------------ATGCTTTTCTTTCTTTACACACTTCTGGTTTTTCATCACCTTCATACTAAGGTGGAAAACACTCTTTGCCGAATGATGGGAGACCCAAAGTACCCGTTGTTTTTCAAGCATGGAGATGTAACCATTGGAGGAATTTTTGCAGTGCACAGAAAAGAAACATTACCTTCATTTGAGTTCACGCAAAAACCTCAGCATTTATCTTGTTCCAGTGTGAATTTAAGAGATTTTAGGATGGCTCAAATTATGATTTTTGCCATTGAAGAGATTAACAGAAGTGAAAGTTTGCTCCCAAATGTTTCTATTGGCTACCGGATTTACGATACCTGTGGTTCAAGACTGTCTGCTATGAGTGCAACTATGGGCCTGATGAATGGACCAGAGTTTTCAGCAGAGAACAGATGCACAGGACAGTCTCCTATACATGCTATCATTGGAGAAACAGAGTCTTCTGCCACAGTGATTCTGTCCAGAACTACAGGACCTTTTAAAATTCCAGTGATAAGTCACTCAGCCTCATGTGAATGTCTCAGTAATAGAAAAGATTACCCTTCATTCTTCAGGACTATTGCTAGTGATTACCACCAAGGCAGAGCACTTGCATACATAATCAAGCAATTAGGCTGGTCTTGGGTGGGAGCTGTGAACAGTGACAATGATTATGGAAACAATGTTATGGCCATATTTCTGAATACAGCTCAGAAGGAGGGGATTTGTGTGGAGTACTCTGTGAAATTCTACCGAACAGAGGCTGAAAAACTAAAAAAAGTGGTCGACACAATTAAAAAAAGCACAGCAAAAGTGATTGTTGCATTCGTTTCACTTATTGAAATGGGCTTACTTATTGATCAGCTAAGTATTCAGAATATTACAGGCTTTCAATTGATTGGAGGGGAGGGATGGATAACTGCAAAGAGTTTGATCACTCCTAAGAGTTTTCATGTGATGGGAGGGTCACTGGGGTTTGCATTTAGAAAAATCAATATTGACGAGTTTTCAGATTATGTTATAAAGGCATTCTGGGACACAGCATTTCCATGCTCAAAGACT---GAGGGTAATTCTTCTCAATAT---GCATTAAGCTGCAGCAGATATCAAGATCTACTTACACTTAAAAACAACAATGAAGATGTGCCTGATCAAAGATATGCAAACAATGTCTACAAAGCGGTTTATGCTGTGGCTCATTCACTACACAGTCTATTGAAGTGCAAAGAACAAGAAGGCTGCGAGAAAGGTCTGCTAATACAACCAAAA------------------------------------------------------------------------------CAGGTGGTTGAAGCTCTAAAAAAAGTAAATTTCACCGTGAAGTTTGGTGATCATGTGTGGTTTGACAGCACTGGTGGCGCAGTAGCCCATTATGAAGTCGTAAACTGGCAGCAGGACTCAAATAGATCATTCCAGTTTAAACCAGTGGGTTATTTTGATGCCTCTCTGCCCCCTGACCAGAGCTTTATGCTTAACACTAAAAATATCATTTGGGCTGGAGGACAGCTGGAGAAGCCT---------------------------AGGTCTGTGTGTAGTGAGAGCTGTCCTCCTGGCACTAGGAAGGCTGCACAGAAAGGAAGACCTGTCTGCTGTTATGACTGTATTTCATGTACCGAAGGAGAAATCAGTAATGAGACAGATTCAAATAACTGCAAGCAGTGTCCAGGGGAATACTGGTCTAATGCTGAGAAAAATAAATGTGTGTTAAAAGCTATAGAGTTTCTGTCATTCACAGAAGTTATGGGTATAGTGCTAGTCTTTTTCTCACTGTTTGGAGTAGGATTAACTGTGATGGTCGCCATCCTGTTTTACAGCAAGAAGGACACCCCCATAGTAAAAGCCAACAACTCAGAGCTGAGTTTTCTGCTGCTCTTCTCATTGACTCTGTGTTTCCTCTGTTCACTTACTTTCATTGGTCAGCCCACTGAATGGTCTTGTATGTTACGTCACACAGCATTTGGGATTACTTTTGTCCTCTGTATCTCCTGTGTTCTGGGGAAAACAATAGTGGTGTTAATGGCCTTCAAGGCTACACTTCCCGGAAGTAATGTCATGAAATGGTTTGGGCCTGCACAACAACGACTCAGTGTTCTTGCCTTTACACTTATACAGGTTCTTATCTGTGTACTTTGGCTAACAATATCCCCTCCATTTCCCTACAAAAATATGAAATATTACAAGGAAAAGATAATTCTTGAGTGCAGTCTGGGTTCTACTGTAAGTTTCTGGGCTATTCTGGGTTATTTTGGCCTACTTGGTGTCTTGTGTTTCATTTTGGCTTTTCTTGCTCGCACGCTGCCTGATAACTTCAATGAAGCCAAATTCATCACATTCAGTATGCTCATATTCTGTGCTGTATGGATCACATTTATCCCAGCTTATGTCAGTTCTCCTGGAAAATTCACTGTTGCTGTGGAGATATTTGCCATTTTAGCCTCAAGCTTTGGTTTACTATTCTGCATATTTGCACCTAAATGTTATATCATCCTGTTTAAGCCTGAACAAAATACGAAGAAACATATGATGGGAAAA------------------------------------------
>Cid_sub9_9
---------------ATGTCTGTCTTTCTTTGCACACTGCTGTTTATCTTTCAACTTCATGCAAAGGCAGAAAAGCCTCTTTGCCGAATGATGGGGGACCCGAAGTACCCGTTGCTATCCAAGGATGGAGACGTAAATATTGGAGCACTTTTTCCAATCCACAACATAGAGACATTACCTTCATTTCAGTTTAAACAAAAACCTCAGCTTTTTTCATGCTCAAGTGTGAGTCTGAGAGATTTTCGAATGGCTCAAATCATGATCTTTGCCATTGAGGAGATTAACAGAAGTGAACGATTGCTCCCAAATGTTTCTATTGGCTACCGAATTTATGATACCTGTGGTTCAAGGCTAACTTCTATGGGTGCAAATATAGCTTTAATGAATGGTCAAGAATTTGCATCAGGGGACAGATGCAATGGACAGTCTCCTATTCATGCTATCATAGGAGAAACAGAGTCATCTAACACAGTCATTCTGTCCAGAACCACAGGACCTTTTAAAATTCCAGTGATAAGTCCCTCAGCCTCATGTGAATGTCTCAGTAATAGAAAAGATTACCCCTATTTCTTCAGGACTATCGCTAGTGATTACCACCAGAGCAGAGCACTAGCATACATAATCAAATACTTTGACTGGTCTTGGGTGGGAGCTGTGAACAGTGACAACGATTATGGAAACTATGGAATGGCAATATTTCTGAATACAGCCGAGAAGGAGGGGATTTGTGTGGAGTACTCTGTAAAATTCCAAAGAACAGAGCCTGAAAAACTCAAAAATGTGGTAGACACAATAAAAAAAGGCACTGCAAAAGTAATTGTCGCATTTCTAACCAATTTTGAAATGAACAATCTACTTGATCATTTAATTATTCAGAATATTACAGGCCTTCAAGTAATTGGTGTGGAGGCATGGATAACAGAAAACAGTATGGTCACTCCAAACAGTTTTGATGTGCTGGGAGGATCATTGGGGTTTGCAGTGAAAAAAATCAATATTGAAGGTTTTGCAGATTATGTCATAAAAGCATTCTGGGACACAGCTTTTCCATGCTCACAGACT---GAGGGGAATTATTCTCAATAT---GAATTAATTTGCAACGCATATCAAGATCTCCTTGTGTTGAAAAGTGACAATGAAGATGTGCCTGAACAAAGATATGCAAGCAATGTTTACAAATCAGTTTATGCTGTGGCTCATTCACTACACAATCTACTAAAGTGCAAAGAAAAAGAGGGTTGTGAAACAGACCTGAAAATACAACCAGAG------------------------------------------------------------------------------CAGGTGGTTGAGGCTCTAAAAAAGGTAAATTTCACCATAAAGATGGGAGATTATGTGTGGTTTGACAGCACTGGTGCAGTTGTAGCCCAATATGAAATTGTTAACTGGCAGCAGGACTCTAATGGATCAATCATGTTTAAACCAGTGGGATACTATGATGCCTCACTGGCCCCTGGCCAGCAAATCATGCTCAACACTGACAACATAATCTGGGCTGGAGGACAACTGGAGAAGCCA---------------------------AGGTCTGTGTGCAGTGAGAGTTGTCCTCCAGGCACTAGGAAGGCTGCACAGAAAGGAAGACCTGTCTGCTGTTATGACTGTATTCCATGTGCAGAAGGCGAAATCAGTAACGAGACAGATTCAAATAACTGCAAGCAGTGTCCAATGGAATATTGGTCTAATGCTGAGAAAAATAAATGTGTGTTAAAGGCTGTCGAATTTCTGTCATTCACAGAAGTTATGGGTATAGTTTTAGTCTTTTTCTCACTGTTTGGAGTAGGATTAACTGTACTGGTGGCCATCCTGTTTTACAGCAAGAAGAACACCCCAATAGTTAAAGCCAACAACTCAGAGCTGAGCTTCTTGCTGCTCTTCTCATTGATTCTTTGTTTTCTCTGTTCACTTACTTTCATTGGTCAGCCCACTGAGTGGTCCTGTATGTTGCGTCACACAGCATTTGGGATTACTTTTGTCCTCTGTATCTCCTGTGTTCTGGGTAAAACAATAGTGGTGTTAATGGCCTTCAGAGCTACAATTCCAGGAAGTAATATCATGAAATGGTTTGGGCCTGCACAACAACGACTCAGTGTTCTTGTATTTACTCTTGTACAGGTCTTTATCTCTGTGCTATGGCTAACAATATCTCCTCCATTTCCCTACAAAAATATGAAATATTACAAAGAAAAGATCATTCTTGAGTGCAGTCTGGGTTCTACTATAGGTTTCTCTGCTGTTTTGGGTTATATTGGCCTACTGGCTGTCTTGTGCTTCATGATGGCTTTTCTGGCTCGCACACTGCCTGATAAATTCAATGAAGCCAAATTCATCACATTCAGTATGCTCATATTCTGTGCTGTATGGATTACATTTATCCCATCTTATGTCAGTTCTCCTGGAAAATTTACTGTAGCTGTAGAGATATTTGCCATTTTAGCTTCAAGCTTTGGTTTACTATTCTGCATATTTGCACCAAAATGTTATATAATCATGTGTAAGCCTGAACAAAATACAAAGCAGCATATGATGGGAAAGTTTAACAAA---------------------------------
>Dre_sub9_1
-GCTTAACCTTTAGAATGATTCTCTATTTTTACACTATTCTTTTTTTACGCTGCTTTCAAGCAAAGACAGAAAACGCATTTTGCCAAATAATAGGAGAGGCTAAATACCCACTACTTTCAAAGGATGGAGACGTAACTATTGGGGGAATTTTTGCAATCCACAGTAAAGAAACATTACCTTCATTTGAGTTTCAACAAAAACCTCAGCCACTATTATGCTCAAGTGTGAATCTAAGAGATTTTCGGCTGGCACAAATAATGATCTTTGCTATTGAGGAAATTAACAAAAGTGAAAATTTGCTGCCAAATGTTTCTATTGGCTACCGAATATTTGATACCTGTGGTTCAAGACTGTCATCTATGAGTGCAACAATGGGACTAATGAATGAACTGAAATTTGCAGCAGGGGAGACATGCAATGGACAGTCTCCCATACATGCTATCATTGGAGAAACAGAGTCTTCAGCCACAGTGATTCTGTCCAGAACTACAGGACCTTTTAAAATTCCAGTGATAAGTCATTCAGCATCATGTGAATGTCTCAGCAACAGGAATGATTACCCATCATTTTTCAGGACTATTTCTAGTGATTACCACCAGGGAAGAGCACTTGCATACATAGTCAAGTACTTAGGCTGGTCTTGGGTGGGAGCTGTGAACAGTGACAATGACTATGGAAATTATGGAATGGCCATATTTCTCGAAACAGCCCAGAAAGAGGGAATTTGCGTGGAGTATTCTGTAAAATTCTACAGAACAGAGACAGAAAAACTAAAAAGAGTGGTAGACACAATTAAAAAAAGCACTGCAAAAGTGATTGTTGCATTTGTTTCATTTATTGAGATGGGCTTATTAATTGAACAGCTAAGTATTCAGAATATTACAGGATTCCAAATAATTGGAGTAGAGGGATGGATAACTTCAAAGAACTACATAACCACAAACAGCTTTCATTCAATGGGAGGTTCACTGGGATTGGCATTGAGAAAAATCCATTTGGAAGGGTTTTTAGATTATGTAACTAAATCGTTTTGGAGCACAGCATTCCCATGCTCACAGACT---GAGGGGATTTTGCCT---------ACTGTAGGTTGCAGCAAATATAAGGATCTACTTCCACTGAAAAACTACACTGAAGATGTGCCTGAACACAGATATTCAAGCCATGTTTATAAAGCAATTTATGCAGTAGCTCATTCACTACATAGTCTGCTCAAATGCAAGGAAGGAGAAGATTGTGAGAAAGGCCACGCAACACAACCACAG------------------------------------------------------------------------------CAGGTGGTTGAGGCTCTAAAAAAAGTTAATTTCACTGTAAAGTTTGGAGATCGTGTGTGGTTTGACCGTACTGGTGCCACAGTAGCCCATTATGAGGTTGTGAACTGGCAGCAGGACACTGATGGATCATTCCAGTTTAAACAAGTAGGATACTATGATGCCTCACTGCCTCCTGACCAGCGCTTTGTTCTCAACATTGAAAGCATCATCTGGCCTGGAGGAAATTTGGAGAAACCA---------------------------AGGTCTGTGTGCAGCGAAAGCTGTTCTCCAGGCACCAGAAAGGCTGCTCAGAAAGGAAGACCTGTCTGCTGTTATGACTGTGTTCCATGTGCAGATGGAGAAATTAGTAATGAGACAGATTCGGTTAACTGCAAGCAGTGTCCAAGGGAATACTGGTCTAATGGTGAAAAAAATAAATGTGTGTTAAAAGCTATAGAGTTTTTGTCATTCACAGAAATTATGGGTATTGTGTTGGTCTGTTTTTCACTGTTTGGAGTAGGATTAACTGCAGTCGTGGCCATTCTGTTTTGGAGCAAAATGGACACTCCCATTGTAAAAGCCAACAACTCAGAGCTAAGCTTCCTGCTGCTCTTCTCACTGACTCTTTGTTTCCTATGTTCACTTACGTTTATTGGTCGGCCCACTGAGTGGTCCTGTATGTTGCGTCATACTGCCTTTGGGATCACTTTTGTCCTTTGCATCTCCTGTGTTTTAGGGAAAACAATAGTGGTGTTAATGGTTTTCAAGGCTACACTTCCAGGAAGTAATGTCATGAAATGGTTTGGGCCTACACAACAACGACTCAGTGTTCTTGCTTTTACATTTATACAGGTACTTATATGTGTGCTTTGGCTTACAATATCACCACCATTTCCTAACAAAAATATGACATATTATAAAGAAAAGATTATTATTGAGTGCAGTCTTGGTTCTACTATAAGTTTCTGGGCTGTTCTTGGTTACATTGGCCTGCTAGCTGTCTTGTGCTTCATTTTGGCTTTTTTGGCTCGCAAACTACCAGATAACTTCAATGAAGCCAAGTTCATCACATTCAGTATGCTTATTTTCTGTGCTGTATGGATCACATTTATTCCAGCTTATGTCAGTTCTCCAGGAAAATTCACAGTAGCTGTGGAAATATTTGCTATCTTAGCCTCTAGTTTTGGCTTACTTCTCTGCATATTTGCACCTAAATGTTACATAATCATATGTAAGCCTGAACAAAATACAAAGCAACATGTCATGGGAAAAACATCTTTAAAGGTTCAA------------------------
>Dre_sub9_10
---------------ATGTCAGTCTTTTTTTGCACACTTCTAATTTTCTTTCAACTTTATGCAAAGGCAGAAAAGCCTATTTGCATCATGATGGGAGACCCTAAGTATCCGCTGCTATCCAAGGAGGGGGACATTTCTATTGGAGCAGTTTTTCCAGTCCACAGCATAGAGACATTACCCTTGTTTAAGTTTACGCAAAAACCTCAGCTTTTATCATGCTCAAGTGTGAGTATAAGAGACTTTCGAATGGCTCAAATTATGGCATTTGCCATTGAGGAGATTAACAGAAATGAAAGTTTGCTCCCAAATGTTTCACTTGGTTACCAAATTTATGACACCTGTGGTTCAGGATTGTCTTTGATGGGTGCAAACATGGCATTGATGAATGTTCAAGAATTTGCATCAAGAGGTAGCTGCAATGGACAGTCTCCAGTACATGCTATCATAGGTGAAACAGAGTCTTCCAATACAGTGATTTTGTCAAGAACTACAGGACCTTTTAAAATTCCAGTGATAAGTCCCTCTGCATCATGCGAGTGTCTCAGTAATAGAAAAGAATACCCCTATTTTTTTAGAACTATTGCTAGTGATTACCACCAGAGCAGAGCACTTGCTTACATAATCAAATATTTTGGCTGGTCTTGGGTGGGAGCTGTGAACAGTGACAATGACTATGGAAACCATGGAATGGCTATATTTCTAAGTACAGCAGAGAAAGAGGGGGTTTGCGTGGAGTACTCTGTGAAATTCCAGAGAACAGAGCCAGAGAAACTGAAAAAGGTGGTAGATACAATAAAAAAAGGCACTTCAAAAGTGATTGTTGCATTTCTTACTGAATTTGAGATGAAAAATCTACTTGAATATTTAATTATTCAGAATGTAACAGGTCTACAAGTAATTGGTGTGGAGGCATGGATAACAGCAAACAGTATGATCAAACCAAATAGTTTTCATGTGCTGGGAGGGTCACTGGGGTTTGCAGTAAAAAAACTCAATATTGAAGGTTTTGAAGATTATGTCACCAAAGCATTCTGGGAAACAGCTTTTCCATGCTCACAGACTTCACAGAAAGAAAATTCTCAATAT---AAATTAATTTGCAACATATATCGAGATCTTCTTGTACTGAAAAATGACAATAAAGATGTACCTGAACAAAGATATGCTAGCAATGTCTACAAAGCTGTTTATGCTGTCGCTCATTCACTACACAACATATTAAAGTGTAGAGAAAATGGAGCATGTGAAACAGACATGAAAATACAACCTCAG------------------------------------------------------------------------------CAGGTGGTTGAGGCTCTGCGAAAGGTAAATTTCACCATTAAGATGGGGGACTGTGTGTGGTTTGACAGCACTGGTGCAGTTGTAGCTCAATATGAAGTTGTAAACTGGCAGCCAGACTATAATGGATCGATACAATTCAAACCAGTGGGGTACTATGATGCTTCACTGCCCCCTAATCAGCGCTTTGTGATCAACACTGAAAACATAATCTGGGCTGGAGGACAGCTAAAGAAGCCG---------------------------AGGTCTGTGTGCAGTGAAAACTGTCCTCCAGGCACTAGAAAGGCTGTTCAGAAAGGAAGACCTGTCTGCTGTTATGATTGTATTCCATGTGCAGAAGGAGAAATCAGTAATGAAACAGATTCAAATAACTGCAAGCAGTGTCCAGGGGAATACTGGTCTAATGCTGAGAAAAATAAATGTGTGTTAAAGGCTGTAGAGTTCCTGTCATTCAAAGAACTAATGGGTATAGTTCTAGTCTTTTTCTCACTGTTAGGCGCAGGATTAACCACACTAGTTGCTATTCTGTTTTATAGCAAGAAGGACACTCCAATAGTAAAAGCCAACAACTCAGAGCTGAGCTTCCTGCTACTCTTTTCATTGATGCTATGTTTTCTCTGTTCTCTTACTTTCATTGGTCGCCCCACTGAATGGTCCTGTATGTTGCGCCACACAGCATTTGGGATCACTTTTGTCCTCTGTATCTCCTGTGTTCTGGGGAAAACCATAGTGGTGTTAATGGCCTTTAAGGCTACTCTACCAGGTAGTGATGTTATGAAATGGTTTGGTCCTATACAACAACGACTCAGTGTTCTTGTGATTACAATTGTACAAGTTCTTATCTGTGTGCTTTGGCTAGCAGTATCTCCTCCATTGCCCTACAAAAATACGAAATATTTCAAAGAAAAAATTATTCTTGAGTGCAGTCTGGGTTCTACTATAGGTTTTTCTGCTGCACTAGGTTATATAGGTCTTCTGGCTATCCTGTGTTTCATTTTGGCTTTTCTGGCTCGCACACTGCCTGATAAATTCAATGAAGCAAAATTCATCACATTCAGTATGATCATATTCTGTGCTGTATGGATCACATTTATCCCTTCTTATTTAAGTTCTCCTGGAAAACTGACTGTAGCAGTAGAGATATTTGCCATTTTAGCTTCAAGTTTTGGTTTATTATTTTGCATATTTTTACCAAAATGTTATATAATCATGTGCAAGCCTGAACAGAATACAAAGCTGCATATTATTGGTAAGCTCAACAAA---------------------------------
>Dre_sub9_11
---------------ATGCTTCTCTATCTTTGCACGCTTCTGCTTTTTTTTAAGCTTAAAGTAAGTGTGGGAAATGCTTCTTGCAAAATAATGGGAGAACCGAAGTACCCTCTGCTTTTCAAGGATGGAGATGTGACTATTGGGGCACTTTTTCCAGTCCACAGCATAGAGACAGCACCTTCATTTGAGTTCACACAAAAACCTCAGCTTTTATCTTGCTCCAGTGTGAATCTGAGAGATTTTCGTCTGGCTCAAATCCTGATCTTTGCTATTGAGGAGATAAACAGAAGTGAAAGCTTGCTCCCAAAACTTTCCCTTGGCTACAAGATTTATGATACCTGTAGCTCAAAATTGTCTTCCATGAGTGCAACTATGGCATTGATGAATAGTTTTGAATTTGCAGGAAGAGACAAATGCAACGGGCAGACTTCTGTACATGCTATCATTGGAGAAACAGAGTCTTCTGCCACAGTGATCTTGACCAGAACCACAGGACCTTTCAAAATTCCAGTGATAAGTCATGCAGCCTCCTGTGAATGTCTGAGTAGCAGGAAAGAGTATCCGTCATTCTTCAGGACTATTTCTAGTGATTACCATCAAGGTAGAGCACTTGCATACATTGTCAAGCACTTGGGCTGGTCTTGGGTGGGAGCTGTGAACAGTGACAATGACTATGGGAATTATGGAATGGCCATATTTCTTAATACAGCCCATAAAGAGGGAATTTGTGTGGAGTACTCTGAGAAATTCTACAGGACAGAGCCTGAGAAACTAAAAAAGGTGGTAGACACAATTAAAAAGAGCACTGCAAAAGTTATTGTTGCATTTATTTCATTTCTTGAAATGAGATTACTTGTTGAGCAGTTAAGTGCTGAAAACATTACAGGCCTCCAAATAGTTGGTGTGGAGGGATGGACAACTTCAAAGAGTTTGATTACTCCAAAAACATTAAATGTGCTGAGAGGGTCACTGGGTTTTGCAATGAGAAAAATTTATATTGAAGGCTTTGCAGAATATGTTTTAAAACCCTTCTGGGACACAGCTTTTCCATGCATACCGAAT---CAGAGGAATGATTCTTGGGTC---ATATTAAATTGCAGCAGATATCAGGATCTTCTTGTTCTGAAAAATTACATTGAAGATGTCCCTGAACATAGATTTTCAATAAATGTCTACAACGCAGTTTATGCTGTGGCTCATGCACTGCACAGTCTATTTAAGTGCAAAGAACAAGAGGGTTGTGAAAAAGACCTGTTGACACAACCACAG------------------------------------------------------------------------------CAGGTAGTTGATGCTCTGAAAAAAGTCAATTTTACTGTAAAGATGGGAGATCGTGTGTGGTTTGACAGCACTGGTGCAACACTAGCCCAATATGAGGTTGTGAACTGGCAGCAGAACTCTGATGGATCAGTCAATTTTAAAAAAGTGGGATACTATGATGCCTCTCTGCCTCCTGACCAGCGCTTTGTGCTCAACATTAAAGAGATACTTTGGGCAGGAGGAAACCTGAAGGCAAATGGCTTAACATTTATTTGTATTTATTTAAAATCTGTGTGCAGTGAGAGCTGTCCTCCAGGCACCAGGAAGGCTGCACAGAAAGGAAGACCTATCTGCTGTTATGACTGTATTCCATGTGCAGATGGAGAAATCAGTAACGACACAGATTCAAATAACTGCAAGCAGTGTCAAGGGGAATACTGGTCTAATGCTGATAAAAATAAATGTGTTCAAAAGTCGGTAGAGTTTCTGTCATTTACAGAGGTTATGGGTATAGTGCTTGTTTTTTTCTCACTATTTGGAGCAGGATTAACTGTGCTGGTGGCCATTCTCTTTTACAGCAAGAAGGACACTCCCATAGTAAAAGCCAACAACTCAGAGTTGAGCTTCCTGCTGCTCTTCTCACTGACCCTGTGTTTCCTCTGTTCACTTACTTTCATTGGTCAGCCCACTCAATGGTCATGTATGTTGCGTCACACAGCTTTTGGGATCACTTTTGTCCTTTGTATTTCCTGTGTTTTAGGGAAAACATTACTGGTGTTAATGGCCTTCAAAGCTACACTTCCAGGAAGTAATATCATGAAATGGTTTGGGCCTGTACAACAACGACTAAGTGTTCTTGCTTTTACATTTATACAAGTTTTAATCTGTGTGTTATGGCTATCAATATCTCCACCATTTCCCCACAAAAATATGAAATATTATGAAGAGAAGATCATTCTTGAGTGCAGTTTAGGTTCTACTATAGGTTTCTGGGCTATTTTGGGATATATTGGCCTACTGGCTGCGTTGTGCTTCATTCTGGCTTTTCTGGCTAGGACACTTCCTGATAATTTCAATGAGGCCAAATTCATCACATTCAGTATGCTTATATTTTGTGCTGTATGGATCACTTTTATTCCAGCTTATGTTAGTTCTCCTGGAAAATTCACTGTAGCTGTGGAGATATTTGCCATTTTATCTTCAAGCATTAGTTTACTATTGTGCATTTTTGCACCCAAATGTTATATAATCCTTCTTAAGCCTGAACAAAATACAAAGCAATACATGTTGGGAAAA------------------------------------------
>Dre_sub9_12
---------------ATGGTTTCCTTTATCTGGACACTCCTGCTTGTTGTTCCTTTACAAGCAAAAGCAGAAAACTCGCTTTGCCGAATGATGGGACAAAATATTAATCCACTGATATCCAAAGAAGGAGAAGTAACCATTGGAGCACTTTTCCCAATCCATAGCATAGAAATATTGCCTTCATTTGAGTTTACAGTAAAACCTCAGCTGCTATCATGCTCCAGTGTAAATCTAAGAGATTTCAGAATGGCTCAGACAATGACCTTTGCCATTGACGAGATTAATAAAAATCAAAGTTTGCTTCCAAATGTTTCTATTGGTTATCGAATTTATGATACATGTGGTTCAAGACTTTCTTCTATGAGTGCAACTATGGCATTGATGAATGGTAAAGAATTTTCTGCTGAGGATAAATGTAACGGACAGTCTGCCATACATGCCATCATAGGAGAAACTGAGTCTTCTGCTACAGTGATTCTGTCCAGAACTACAGGACCTTTTAAAATACCAGTGATAAGTCACTCAGCCACATGTGAATGTCTTAGCAACAGGAAAAACCATCCCTCTTTCTTTCGAACTATTGCTAGTGATTACCATCAGAGCAGAGCACTTGCATACATAGTCAAGCACTTTGGCTGGTCATGGGTGGGAGCTGTGAACAGTGACAATGACTATGGCAATAATGGAATGGCAATATTTCTAAATACAGCTCAGGAGGAGGGGATTTGTGTTGAGTACTCAGAAAAATTCTATCGAACAGATCCTGAGAAACTTAGAAAAGTAGTAGACACAATTAAAAACAGCACTGCAAAAGTAATTGTTGCATTTCTTACCAGTTTGGAAATGGAAAATTTGCTTCAGGAACTAACTAAAGCTAACATTACAGGACTCCAAATTATTGGTGTGGAAGCGTGGATAACAGCAAACAGTTTGCTCACTCCAAACAGCTTTCGTGTTCTGGGAGGATCATTGGGGTTTGCAGTACCAAAGGTCAATATTCAAGGTTTTTCAAACTATGTCATAAAAGATTTCTGGGAAACAGCTTTTCCATGCTCAGAGACT---GAGATAAATGTATCTCAATATTCATCATTAAGTTGCAATTCTTATGATGACCTGCTTTTGCTGAAAAATTACAATGAAGATGTGCCTGAACAAAGATATGCAAGCAATGTCTATAAAGCAGTTTATGCTGTGGCTCATGCATTACACAGTCTACTTAAATGTAAAGTAAATGAAGGTTGTAAGAAAGACCTGAAAATACAACCTCAGCAGGTAATGATCGCAATACAAATTGACAATGTAAGAGTGATTGCAAAAAGTGACTTGCTCTCCTGTACATCATTTTCTCAGGTTGTTGACACTCTAAAAGAAATAAATTTCACCATAAATATGGGAGATCGTGTGTGGTTTGACAGCACTGGTGCCACAATAGCCCAATATGAAGTCATAAACTGGCAGCAAGGCTCTGATGGATCAATCCAATTTAAAACAGTGGGATACTTTGATGCCTCACTGCCACATGACCAGCGCTTT---------------------------------------------AAGCCA---------------------------AAGTCTGTGTGTAGTGAGAACTGCCCTGCCGGTACCAGGAAGGCTGTACAGAAAGGACGGCCTGTCTGCTGTTATGACTGTATTCCATGTGCAGATGGAGAAATCAGTAATGACACAGATTCAGTTAACTGCAAACAGTGTCCAGGGGAGTACTGGTCTAATGCTGAGAAAAATAGATGTGTGTTAAAGACTGTAGAGTTTCTGTCATTCACAGAAGTTATGGGTATAGTTCTAGTCTTTTTCTCACTCTTTGGAGTAGGATTAACTGTGCTGGTTGCCATTCTATTTTACAGCAAGAAAGAGACTCCCATTGTAAAAGCCAACAACTCAGAGTTGAGCTTCTTGCTGCTCTTCTCATTAACTCTGTGTTTTCTCTGTTCACTTACTTTTATTGGTCGACCGACTGAGTGGTCCTGTATGTTGCGTCATACAACTTTTGGGATCACATTTGTCCTATGCATCTCATGTGTTTTAGGAAAAACAGTAGTGGTGTTAATGGCCTTTAGAGCTACACATCCCGGAAAAGATATTATGAAATGGTTTGGTCCTGTACAACAAAGACTTAGTGTTATTGCACTTACCCTTATACAGGTTCTAATTTGTGTGCTTTGGCTAACAATATCTCCTCCATACCCCTACAAAAATATGAAATATTTTAAGGAAAAGACCATTCTTGAGTGCAATTTGGGTTCTACTATAGGTTTTTCTGCTGTCCTAGGTTACATTGGTTTGTTGGCTGTCCTGTGCTTTTTCTTGGCTTTTCTGGCTCGCACACTACCTGATAAATTCAATGAAGCGAAATTCATCACATTCAGCATGCTCATATTCTGTGCTGTGTGGATCACATTTATCCCATCATATGTCAGCTCTCCTGGAAAATTGACAGTAGCTGTGGAGATATTTGCAATTTTAGCTTCAAGCTTTGGTTTATTATTTTGCATTTTTGCTCCAAAATGTTATGTCATTCTGCTTAAACCAGAACAAAACACAAAACAACATATTATGGGAAAGATTTCATCA---------------------------------
>Dre_sub9_2
---------------ATGTTTCTTTTT---TACACAATCCTGCTTTTCCATCTTCTTCATACAAAGGTGGAAAACTCTCTTTGCAGAATAATGGGAGACTCCAATTATCCACTGTTTTCAAAGAATGGAGATGTTAGCATTGGAGGAATTTTTGCTATCCATAGAAAAGAAACATTACCTTCATTTGAGTTCATGCAAAAGCCTCAGCCTCTGTCATGCTCCAGTGTGAATCTGAGAGATTTTCGGCTGGCGCAAACTATGATTTTTGCCGTTGAGGAAATTAATAGAAGTAAAAGTTTGCTCCCAAATGTTTCTATTGGCTACAAGATTTATGATACATGTGGTTCAAGACTGTCCACCATGACTGCAATTATGGGACTGATGAATGGTCAGGACTTTTCAACAGAGGATAGATGCAATGGACAGTCACGATTGCATGCTATCATAGGAGAATCAGAGTCATCTGCCACAATAGTTTTGTCCAGAACAACAGGACCTTTTCGGATTCCAGTGATAAGTCATTCCTCATCATGTGAATGTCTCAGTAATAAAAAAGATTATCCTTCATTCTTCAGGACTATTTCTAGTGATTACCACATGAGTAGAGCACTTGTCTATATAGTTAAGCATTTAGACTGGTCTTGGGTTGGTGCTGTGAACAGTGACAATGATTATGGCAACAATGGGATGGCCATATTTCTGAAAGCAGCCCACGAGGAGGGAATCTGTGTGGAATACTCGGTTAAATTCTACAGAACAGAGCCAGAAAAGCTTAAAAAAGTGGTTGACACTATAAACAAAGGCACTGCTAAAGTAATTGTAGCATTTGTTTCATTTGTGGAGATGGGCTTACTTATTGATCAATTAAGTATTCAGAACATTACAGGCATCCAAATGATAGGTGTGGAACCATGGATAACTGCAAATACATATATCACTTCAAACAGTTTTCGTGCAATGGGAGGTTCGCTGGGGTTTGCAACAAAATATATTTATATTGAAGGATTTGCTGAATATGTTATGACACCATTCTGGAATACAGCTTTTCCATGCTCAGAGAGT---GATAGGAATCATTCTCATTAT---GAATTAATTTGCAGTAGGTATGAGGATCTGCTTGCTCTGAAAAATGACAATAAAGACGTGAATGAACACAGATATTCAAGCAATGTCTACAAAGCAGTTTATGCAGTAGCTCATTCATTGCATGGCCTACTTAACTGCAAAGAACAAGAAGGGTGTGAGAAAGGCCTGACAATACAACCACAG------------------------------------------------------------------------------CAGGTGGTCAAGGCATTGAAAAATATTAATTTCACAATTAAGTCAGGTGACAGTGTATGGTTTGACAACACTGGCAGCGTAGTGGCCCTATATGAAGTTGTGAACTGGCAAAAAGACTCAGATGGATCATTTCAGTTCAAATCAGTGGGATTTTATGATGCTATGATGCCTCCATACAAGAATTTAAGGCTTAACACTAAAAACATAGTCTGGGCTGGAGGACAGCTGGAGAAGCCA---------------------------AGGTCCGTGTGCAGTGAGAGCTGTGCTCCAGGCACCAGAAAGGCTGCACAGAAAGGAAGACCTGTTTGCTGTTATGACTGCATTCCATGTGCAGAAGGAGAAATCAGTAATGAGACAGATTCAATAAACTGCAAGCAGTGTCCAGGGGAATACTGGTCTAACACTGAGAGAAATAGATGTGTTATAAAGGCTGTAGAATTTCTGTCATTCTCAGAAGTTATGGGTATAGTGTTAGTAATTTTCTCACTCTTTGGAGCAGGATTAACTGTGCTCGTTGCCGTTCTGTTTTACAGCAAGAAGGACACTCCCATTGTAAAAGCCAACAACTCAGAGCTGAGCTTCCTGCTACTTTTCTCACTGACTCTGTGCTTCCTCTGTTCTTTAACATTCATTGGTCAGCCAACTAAATGGTCCTGTATGTTGCGTCACACAGCATTTGGCATCACTTTTGTCCTGTGTATCTCATGTGTTTTGGGTAAAACAATAGTAGTGTTAATGGCCTTTAAGGCTACACTCCCAGGAAGTAATGTGATGAAATGGTTTGGTCCTGTACAACAACGACTCAGTGTTTTTGCTTTTACACTTATACAGGTACTTATTTGTGTGCTTTGGCTAACTATATCTCCCCCATTTCCATATAAAAACATGAAGTATTATAAGGAAAAGATCATTCTTGAGTGCAATCTGGGTAATACTATAGGTTTCTGGGCTGTGCTTGGTTACATTGGCCTCCTGGCTGCCCTGTGCTTTCTTCTAGCTTTTCTGGCTCGTAAGTTGCCTGATAATTTCAATGAAGCCAAGTTCATCACTTTCAGTATGCTCATATTTTGTGCTGTATGGATCACATTTATTCCAGCTTATGTCAGTTCTCCTGGAAAATTTACTGTAGCTGTGGAGATTTTTGCCATTTTATCCTCAAGCTTTGGGTTATTAGTTAGCATTTTTGCACCTAAATGTTTTATTATCCTCCTTAAGCCTGAACAAAATACAAAGCAACATGTGATGGGAAAAACAACTTGCAGTCTT---------------------------
>Dre_sub9_3
---------------ATGCTTCTGTTTATTTATATATTGCTGCTTTTCCACCAGCTTCATACAAAAGCAGGAAACACCCAGTGCCGGATAATGGGAGACTCTACTTACCCTCTGATTTCAAAGAATGGAGACATAACCATTGGAGCACTTTTTCCAATACACAGCACAGAGACTTTAACTTCTTTAAAATTTACTCGAAAACCTCAGCCTATATCATGTTCAAGTGTAAATCTAAGAGATTTTCGACTGGCAGAGATTATGATCTTTGCAATTGAGGAGATTAACAAAAGTGAAAGTTTGCTCCCAAATGTAACTATCGGTTATCAAGTCTATGATACATGTGGTTCAAGACTGTCTACCATGAGTGCAATTATGGGATTAATGAATAGTCAGGGATTTGATGCTGAAGATGGATGCAAAGGGCAAACTCCAATACAAGCTATTATAGGAGATTCAGAGTCCTCTGCCACAGTGATTCTCACCAGAACTACAGGACCTTTTAAAATTCCAGTGATAAGTCATTCAGCTTCATGTGAATGCCTAAGTAATAGGAATGATTACCCTTCATTCTTCAGGACTACTGCTAGTGATTACCATCAGAGTAGAGCCTTAGTGCATATAGTCAAGCACTTAGGATGGACTTGGTTGGGTGCTGTAAGCAGTGACAATGACTATGGAAACTATGGAATGTCCATATTTCAGAAAATTGCCCAGGAAGAAGGGATTTGCATGGAATACTCTGTAAAATTTTATCGAACAGAACAAGAAAAACTTCAGAAAGTGGTAGAGACAATGAAAAAAGGCACTGCAAAAGTGATTGTAGCATTTGTTTCATTTCTTGAAATGGGCTTACTTATTGATCAATTAAGTGTTCAGAACATTACAGGCCTTCAAATGATTGGTGTGAAATCATGGATAACTTCAGAGAATTATATCACTCCAAAAAGTTTTCATGTGCTGGGAGGGTCACTGGGGTTTGCTATGAGAAAAATGTATATTGAAGGGTTTTCGGATTTTGCATTAAAAACATTTTGGGAAAAACACTTCCAATGCTCACAAACC---AAGCCAAATGCTTCTAATTAT---GCATCAAGTTGTAGCAGATATAATGATTTACTCATGCTGAAAAATTACAAGGAAGATGTGACTGAACACAGATATTCAAGCAACGTCTATGAAGCAGTTTACGCAGTAGCTTATTCATTGCATAGTCTACTAAAGTGCAAAGAACGAGTAAAGTGTGAGAAAGGCATGACAATACAACCACAG------------------------------------------------------------------------------CAGGTAGTTGAGGCTCTGAAGAAAGTAAATTTCTCTGTAAAGTTTGGAGATCGTGTGTGGTTTGACAGTACTGGTTCCACAGTAGCCCAATATGAAGTTGTGAATTGGCAACGCATCTCTGATGAATCATTCCAGTTTAAAACTGTGGGATACTATGATGCCTCATTGCCCCCTAACCAGCGTTTTTTGCTCAATACTGAAAATATAATCTGGGCTGGAGGAATGTTGGAGAAGCCA---------------------------AGATCTGTGTGCAGCGAGAGCTGTCCTCCAGGCACTAGGAAAGCTTCACAGAAAGGAAGACCTGCCTGCTGTTATGACTGTATTCCATGTGCAGAAGGCGAAATCAGTACTGATACAGATTCAAATAACTGCAAGCAGTGTCCAGGGGAATACTGGTCTAATGATAAAAAAAATAAATGTGTGCTAAAGGCTGTAGAGTTTCTATCATTTACAGAAGTTATGGGTGTATTGTTACTTTTTGTTTCACTGTTTGGAGTAGGATTAACAACACTGGTGGCCATTCTGTTTTACAACAAGAAGGATACTCCCATAGTAAGAGCCAACAACTCGGAGTTGAGCTTCCTGCTGCTCTTCTCATTGATTCTGTGTTTCCTCTGTTCAATTACTTTCATTGGTCGCCCCACTGAGTGGTCCTGTATGTTGCGTCACACAGCATTTGGGATCACATTTGTCCTCTGTATCTCGTGTGTTCTGGGAAAAACAATAGTTGTGTTAATGGCCTTCAAGGCTACACATCCAGGAAGTAATGTCATGAAATGGTTTGGGCCTGTACAACAAAGACTCAGTGTTCTTGTCTTTACATTTATACAGGTAATTATCTGTGTGCTTTGGCTAACTATATCACCTCCATTTCCCTACAGAAATATGAAATATTATAAAGAAAAGATCATTCTTGAGTGTAGTCTGGGTTCCATTGTAGGTTTCTGGGCTGTGCTTGGTTATATAGGCCTACTGGCTGCCTTGTGCTTCATTCTAGCTTTTCTAGCTCGGAAGCTGCCTGATAACTTTAATGAAGCCAAATTCATCACATTCAGTATGCTCATATTCTGTGCTGTATGGATCACATTTATCCCAGCTTATTTCAGTTCTCCTGGTAAATTAACGGTAGCTGTGGAAATATTTGCCATTTTGGCATCAAGCATTGGTTTACTATTTTGCATTTTTGCTCCTAAATGTTATATTATTTTGTGTAAGCCTGAACAAAATACAAAGCAACACATAATG------------------------------------------------
>Dre_sub9_4
---------------ATGTCTGTCTTTCTATACACTGTGCTTATCTTTATA---TTTTATACAAAGGCAGAGAATCCTCTTTGTCAAATGATGGGAAATCCTAAATTTCCGCTGCTATCTAAGGATGGAGATGTAAATATCGGAGCAATTTTTTCAGTCCACAGCACAGAGATATTAACTTCATTTACATATACACAAAAACCCCAGCTTCTATCATGTTCAAGTGTGAGTTTAAGAGATTTTCGAATGGTTCAGACCATGATTTATGCCATTGAGGAGATTAATAGAAGTTTAGGTTTGTTACCAAATATTACAGTTGGCTACCAAATTTATGATGCATGTGGTTCCAGACTGTCTGCTATGAGTGCAACTATGGCATTGATGAATGGTCCAGAATTTACATGGAGAGACAGATGCACTGGGCAGTCTCCTATACATGCTATAATAGGAGAAACAGAGTCTTCTGCTACAGTGATTCTTTCCAGAACTACTGGACCTTTTAAAATTCCGGTGATAAGTCCCTCAGCCACGTGTGAATGTCTCAGCAATAGGAAAGAATACCCCTCTTTCTTTCGAACTATTGCTAGTGATTACCACCAGAGCAGAGCACTTGCATACATAGTCAAGCATTTTGGGTGGTCTTGGGTGGGAGCTGTGAACACGGATAATGACTATGGAAACAATGGAATGACAACCTTTCTCAATACAGCTCAGGAGGAAGGAATTTGTGTGGAGTACTCTGTAAAATTTTACCGAACAGAACCAGAAAAACTCCAAAAAGTTGTTGAGACAATAAAGAAAGGAACCGCCAAAGTCATTGTTGCATTTCTTACCAGTTCTGAAATGTACAATCTACTTGAACAACTTAGTATTCAGAACATTACAGGTCTCCAAATGATTGGAGTCGAGGGATGGATAACTGCAAAGAGTTTAATTACGCCAAACAGTTTTCATGTGCTTGGAGGGTCGCTGGGATTTGCTGTGAGAAAAACTGCTATTGAAGGATTTGCAGATTATGTCATAAAATCATTCTGGGAAACAGCTTTTCCATGCACAATGACA---ATTGGGAATTCTTCCCAATAT---TCTTTAAGTTGTGGTATATATCAGGATCTACTGTTGCTAAAGAACTACAATGAAGATGTACCTGAACAAAGATATTCAACCAATGTCTACAAAGCAGTATATGCTGTAGCTCATTCACTACACAGTCTACTCAAATGCAAAGAA---GACGGCTGTAAAAAAGGTCTTGCAATACAACCACAG------------------------------------------------------------------------------CAGGTTGTTGGGGCTCTGAAAAAGATTAATTTCACACTTAAACTGGGAGATATTGTGTCATTTGACAGCACTGGTGCCACAGTAGCCCAATATGAAGTTGTGAACTGGCAGAAGGATGCAAATGAATCAATTAAGTTTAAACCAATTGGGTACTATGATGCCTCACTGCCTCCTCACCAGCGATTTGTGCTTCACACTGAAAACATAATCTGGGCTGGAGGACAACTGGATAGGCCC---------------------------AGGTCTGTGTGCAGCGAGAGCTGTCCTCCAGGCTCTAGGAAGGCTGCTCAGAAAGGGAGGCCTGTCTGCTGTTATGACTGTATCCCATGTGCAGAAGGAGAAATAAGTAATCAGACAGATTCAAATAACTGCAAACAATGTCCAGGGGAATATTGGTCTAATGCTGAGAAAAATAAATGTGTTTTAAAGGATGTAGAATTTCTGTCTTTCACAGAAATTATGGGTATAGTTCTAGTCATCTTCTCACTGTTTGGTGCAGTATTAACTGCGCTAATGGCCATCCTGTTTTACCGTAAGAAAGACACTCCAATAATAAAGGCCAACAACTCAGAGCTGAGCTTCCTGTTGCTCTTCTCATTGATTCTATGTTTTCTGTGTTCTCTTACTTTCATTGGTCGCCCCACTGAGTGGTCCTGTATGTTGCGTCACACTGCATTTGGAATCACTTTTGTCCTGTGTATATCCTGTGTTCTGGGGAAAACAATAGTGGTGTTAATGGCCTTCAAAGCTGCACTTCCAGGAAATAATATCATGAAGTGGTTTGGTCCTGTACAACAACGACTAAGTGTATTTGCTTTGACACTTATACAGGTTCTTATATGTGTGCTGTGGCTAACAATGTCACCCCCATTTCCCCACAAAAATTTAAAATATTATCAAGAAAAGATTGTTCTTGAGTGCAATTTGGGTTCTAATATAGGTTTCTGGGCTGTGCTTGGTTATATTGGCCTACTTGCTGTCTTGTGTTTTATTCTTGCTTTTCTGGCTCGCAAACTGCCTGATAACTTCAATGAAGCCAAATTTATAACATTCAGTATGCTCATATTCTGTGCAGTATGGATCACATTTATTCCAGCTTATGTCAGTCCTCCTGGGAAATTTACTGTAGCTGTGGAGATATTTGCCATATTAGCCTCAAGTTTTGGTTTACTATTCTGCATTTTTGTACCTAAATGTTACATAATCCTGTGTAAACCTGAAAAAAACACAAAGCAACATCTGATGGGAAAGGTTTTGATG---------------------------------
>Dre_sub9_5
---------------ATGCTTTTCTTTCTTCACACACTACCGCTTCTCTATCAACTTAATACA---------AACACCCCTTGTCAAACAATGGGAGACCCTAAAGATCCTCTGTTTTCGAAGGATGGAGATGTAACTATTGGAGGAGTTTTTGCAATACACAGAAAGGAAACATTGCCTTCTTTTGAGTTTGCACAAAAACCACTACCTCTGTCATGCTCCAGTGTGAATTTGAGAGATTTTCGGCTGGCACAAATAATGATTTTTGCAATTGAGGAGATAAACAAAAGTAAAAGTTTGCTTCCAAATATTTATATTGGATATCGAATTTATGATACCTGTGGTTCAAGGCTATCTACTATGAGTGCAACAATGGCAGTACTGAGTGGTCAGGAGTTTAGGCCAAGAGACAGATGCAATGATCAGCCTCCTTTACATGCTATTCTCGGTGAATCAGAGTCTTCTGCCACAGTAATTTTGTCCAGAACTACAGGACCTTTCAAAGTTCCAGTGATAAGTCCTTCAGCCACATGTGAATGTCTCAGCAATAGGAAAGATTACCCCTCTTTCTTTAGGACTATTGCTAGTGATTACCACCAGAGCAGAGCACTTGCATACATAGTCAAGCACTTTGGCTGGACTTGGGTGGGAGCTGTGAGCAGTGACAATGACTATGGAAACAATGGAATGGCCATATTTCAAAAAATTGCACAGGAGGAAGGGATTTGTGTTGAATATTCTGTGAAATTCTACCGAACAGAGTCTGATAAACTCAAAAAAGTGGTAAATGAAATTAAAAAAGGCACAGCGAAAGTAATTGTTGCATTTGTTTCATTTGTTGAGATGGGCTTACTTATTGATCAATTGAGTATTCAGAATATTACAGGCTTCCAGCTGATTGGTGTGGAATCATGGATAACTACAAAAAATTACTTCACTCCAAATAGTTTTTCCTCACTGAGGGGATCACTGGGATTTGCAGTGAGAAAAATCAATATTGAAGGGTTTATAGATTATGTTATAAAAGCATTCTGGGATACAGCTTTTCCATGCACCAAGACT---GAGGGTAATTCTTCTCAATAT---TCAATAAGTTGCACCAGATCTGAGGACTTACTTGAGCTAAAAAACTACACTGAAGATGTGCTTGAACAAAGATATGCAAGCAATGTCTATAAAGCAGTTTATGCAGTAGCTCATTCATTACACAGTCTATTGGGGTGCGAAAACCAAGGATTGTGTGATAAAAATAAGCCAATACGCCCGCAA------------------------------------------------------------------------------CAGATGGTTGAAGCCCTACAAAAGGTTAATTTCACCATACAAATGGGAGATCAGGTGTGGTTTGACAGCACTGGTGGTACGGTGGCCCATTATGAAGTTGTAAACTGGCAGCAGGACTTTGATGGTTCATTCCAGTTTAAAACAGTGGGATACTATGATGCTTCACTTCCCCCTCAGCAACGCTTAATGCTAAATACTAAAAATATAATTTGGGCTGGAGGACAGCAGAAGAAGCCA---------------------------AATTCTGTATGTAGTGAGAGCTGTCCTCCAGGTACTAGGAAGGCTGCACAAAAAGGAAGACCTGTCTGCTGTTATGACTGCATTCCATGCGCAGAGGGAGAAATTAGCAATGAGACAGATTCAATTAACTGCAAGCAGTGTCTGGAGGAATACTGGTCTAATGCTGAGAAAAATAAATGTGTGTTAAAAGCTGTAGAGTTTCTATCATTCACAGAAATTATGGGTATAATACTAGTCTTTTTCTCACTATTTGGAGTAGTACTAACCACACTAGTGACTGTCCTGTTTTACAGGAAGAAAGACACTCCCATAGTAAAAGCCAACAACTCAGAGCTAAGCTTTCTATTGCTCTTTTCCTTGAGTCTGTGTTTCCTCTGTTCACTCACTTTCATTGGTCGACCCACCGAGTGGTCTTGTATGTTGCGTCACACAGTGTTTGGAATCACTTTTGTCCTTTGTATCTCCTGTGTCCTTGGGAAAACAATAGTGGTGTTAATGGCCTTTAAAGCTACGCTTCCAGGAAGTAATGTCATGAAATGGTTTGGGCCTGTCCAACAAAGACTCAGTGTTCTTGCCTTTACACTTATACAAATTATTATCTGTGTGGTTTGGATAACACTATCTCCTCCATTTCCCTACAAAAATATGGAATATTATAAGGAAAAGATTATTATAGAGTGCAATCTGGGTTCTACATTAGGCTTCTGGGCTGTTTTGGGTTATATCAGCCTACTGTCTGTCTTGTGCTTTGTTCTGGCTTTTCTGGCTCGGAAGCTGCCTGATAACTTTAATGAAGCCAAATTCATCACATTCAGTATGCTTATATTTTGTGCTGTATGGATTACTTTTATACCAGCTTATGTCAGTTCTCCTGGAAAATTGACTGTAGCTGTGGAGATATTCGCCATTTTGTCATCTAGCTTTGGTTTACTATTTTGCATTTTTGCACCTAAATGTTACATCATCCTGCTTAAGCCTGAACAAAATACAAAGCAACATATGATGGGAAAAACTTTAAAGTCATAT---------------------------
>Dre_sub9_6
---------------ATGCTTATCTTGCTTTCTATATTTTTGCTTTTTAATGAACCTTTTACAAAGGCAGAAGACACTATTTGTCAAAAAATGGGAGATCCCAAGTATGCGTTGTTTTCAAAAGTTGGAGACGTAACTATTGGGGGTATTTTTTCAATCCGCAGTGTAGAAATATTACCTTCATTGGAATTTACACAAAAACCCCAGCTTCTGTCATGCTCCAGTGTTAATCTAAGAGATTTCCGGATGGCTCAAATTATGATCTTTGCCATTGAGGAGATTAACAGAAGTGAAAGTTTGCTTCCTAATGTTTCAATTGGTTACAAAATTTATGATAGCTGTGGTTCAAGACTATCTTCTATTAGTGCAACCATGTCACTGATGAATGATCAGGAGTTTCCAAAAGGAAACATATGCAATGGACAATATCCAATACATGCTATCATAGGAGAAACTGAGTCTTCTGCCACAGTGATTCTGTCCAGAACTACAGGACCTTTCAAAATTCCAGTGATAAGTCACTCAGCCACATGCGAATGTCTCAGCAATAGAAGAGATTACCCATCATTCTTCAGGACCATTGCTAGTGATTATCACCAGAGCAGAGCACTTGCATACATTGTAAAATACTTTGGGTGGTCTTGGGTGGGAGCTGTGAACAGTGATAATGACTATGGAAACAATGGAATGGCCATATTTCTTAAAACAGCACAAGAGGAAGGGATTTGTGTGGAGTACTCTGTTAAATTCTACCGAACAGAGCCGGAAAAGCTTCAAAAAGTCGTTGAGACTATGAAAAGAAGCACCACAAAAATAATCATTGCATTTCTATCTCGTGTTGAGATGGTCAATCTACTTGAGGAACTAAGCATTCAGAACATTTCAGGCTTTCAAGTAATTGGTGTGGAAGCATGGACAACTGCAAAGAGTTTGATCACTCCAAACAGTTTTCATATTCTTGGAGGGTCACTGGGGTTTGCAGTGAGAAAAATTGATACTGAGGGTTTTTTAGATTATGTTATAAAATCATTCTGGGACTCAGCTTTTCCATGCTTAATAGTG---------AATTCTTCTCAATTA---AAAGTTAACTGCAGTAGTTATAAGGACCTTCTTGTGCTGAAAAATGACAATGAAGATGTGCCTGAGCAGAGATATGCTAGCAATGTCTACAAAGCAGTTTATGCTGTAGCTCATTCATTGCACAGTCTGCTCAACTGCAAAGAAAAAAAAGGTTGTCAAAAAAACCTCACAATACAACCGTAC------------------------------------------------------------------------------CAGATGGTTGAGGCTCTAAAGAAGGTCAATTTTACAATAAAATTTGGGGATCGTGTATGGTTTGACAGTACTGGTGCCACAATTGCCCAATATGAGGTTGTGAACTGGCAGCAGGACTCTGATGGATTAATACAATTTAAACCAGTGGGATACTATGATGCTTCATTGCCCCCTGACAAGCGTTTTGTTGTTAAAACTGAAAACATAATCTGGGCTGGGGGAAAGTTAAAGAAGCCA---------------------------AAGTCTGTGTGCAGTGAGAGCTGTCCTCCAGGCACCAGGAAGGCTGCACAGAAAGGAAGACCTGTCTGCTGTTATGACTGTATACCATGTGCAGAGGGAGAAATCAGTAACGAGACAGATTCAGTTAACTGCAAGCAGTGTCCATTGGAATACTGGTCTAACACTGAGAAAAATAAATGTGTGTTCAAATCTGTAGAGTTTTTGTCATTCACAGAAGTTATGGGTGTAGTGTTAGTCTTTTTCTCACTGTTTGGAGTAGGATTAACTATGCTGGTGGCCATTCTCTTTTACAACAAGAAAGATACTCCCATAGTAAAAGCCAACAACTCAGAGTTGAGCTTCCTGCTGCTCTTCTCACTGACTCTGTGTTTCCTCTGTTCACTTACTTTCATTGGTCGCCCAACTGAGTGGTCCTGTATGTTGCGACACACAACATTTGGGATCACTTTTGTCCTCTGCATCTCCTGTGTTTTAGGGAAAACAATAGTGGTGTTAATGGCCTTCAAAGCTACACTTCCAGGAAGCAATATAATGAAATGGTTTGGGCCTGTACAACAAAGACTTAGTGTTCTTGCCTTTACACTCATACAGGTTATCATCTGTGTGCTTTGGTTGATAATATCACCTCCATTTCCCTACAAAAATATGAAGTATTATAAGGAAAAGATCATTCTTGAATGCAGTCTGGGTGCTACAATATGTTTTTCTGCAGTTTTATTTTACATTGGCCTTCTGGCTATCTTATGTTTCATTTTGGCTTTTCTAGCACGTAAGCTCCCTGATAACTTCAATGAAGCCAAATTCATCACCTTTAGTATGCTTATATTCTGTGCTGTATGGATCACATTTATTCCGGCTTATGTTAGTTCTCCTGGGAAATTTACTGTTGCTGTGGAGATATTTGCCATATTGGCCTCAAGCTTTGGTCTACTATTTTGTATATTTGTGCCAAAATGTTATATAATTCTGTTCAAAAATGAACAAAATACAAAACAACATATAATGGGGAAGATA---------------------------------------
>Dre_sub9_7
-----------TGGGATGCTTCTATTTTTATACTCAGTCCTCTCTTTGTATCACCTAAATACAAAGGCGGAAAACACTCTTTGCCAAATGATAGGCAACCCAAAGTATCCACTGCTTTCCAAAGATGGAGATATCACAATCGGTGCACTTTTTGTAATCCATTCTGAAGTATCACTACCTTCATTTGCGTTCACACAAAAGCCTAATCTTCTATCATGCTCCAGTCTAAATATTAAAGATTTCAGGTTAGCTCAAACCATGATCTTTGCCATTGAAGAAATTAACAAAAATACAAATTTACTCCCAAATATTTCTGTTGGCTATCAAATTTATGACACCTGTGGTTCCCGATTCCATTCTATGAGTGCAACTATGGCATTAATGAATGGTCCAAAGAATTCAGAAGGATACACATGCAATGAGCAGTCGTCTGTACATGCTATCGTAGGAGAAACTGAATCCTCCAACACAATAATTCTGTCCAGAACCACAGGTCCTTTCAAAATTCCAGTGATAAGTCCCACAGCCACGTGTGAGTGTCTCAGTAATAGGAAAGAATTTCCATCTTTTTTCAGAACTATTGCAAGTGATTACCACCAGAGCAGAGCACTTGCATACATAGTAAAGCATTTTGGCTGGACGTGGGTGGGAGCTGTGAACAGTGACAATGACTATGGAAATAATGGAATGGCCACATTTCAGAAAACAGCCAAAGAAGTGCAGATTTGTGTGGAGTACTCTGTAAAATTTATTAGAACAGAGACTGAAAAAATTAGAAATGTGGTAAATGTTATAAAAAAGGGCACAGCTAAAGTAATTGTTGCATTTCTCACTGGTTTTGAGATGAAAAGTCTACTCGAACAGCTAAGTAGTCAGAACATTACAGGCCTTCAAATGATTGGTGTGGAGGCATGGATAACTTCAAAGACTTTAATAACGTCAAAAAGTTTTCATGTGCTAGGAGGGTCACTGGGGTTTGCAGTGAGAAAAATCCAAATTGAAGGGTTTGCAGATTATGTTATGAAAGCATTCTGGGACACAGCTTTTCAAAGCTTTTCTAAT---GCT---------------------GATTTAAATTACAGTCAATATCAGGATCTACTTTTAGTAAAAAACTACAATGAAGATGTGCTAGAGCAAAGATTTGTGAGCTACGTCTACAAAGCAGTTTATGCTTTGGCTCATTCACTACACAGTCTACTCAGATGTACAGAACAAGGAGGTTGTGGGAAGGCCCTGACAATACAGCCACAT------------------------------------------------------------------------------CAGTTGGTCGAGGCTCTAAGAAAGGTGAATTTCACCGTAAAGATGGGCGATCAGGTGTGGTTTGACAGCACAGGTGGTGTAATAGCACAATATGATGTAGTGAACTGGCAGCAGAATTCTGATGGTTCAGTTCAGTTTCAATCAGTGGGATACTATGATGCATCACTGTCCCCTGACCAGCGCTTCATGCTCAACACTGAAAAAATAGTCTGGGCAGGAGGACAACTGGAGAAGCCA---------------------------AGGTCTGTGTGCAGTGAGAGCTGTCCTCCAGGCACCAGGAAGGCTTCACAGAAAGGAAGACCTGTCTGCTGTCATGACTGTATTCCATGTGCAGATGGAGAAATCAGTAATGAGACAGATTCAAATAACTGCAAGCAGTGCCCTGGGGAATACTGGTCTAATGCTAACAAAAATAAATGTGTTACAAAAGCTGTAGAGTTTTTGTCATTCACAGAAGTTATGGGTATAATTTTAGTCTTTTTCTCACTGTTTGGAGCAGGATTAACTGTGCTGGTGGCTATTCTCTTTTACAGCAAGAAGGACACTCCCATAGTAAAAGCCAACAACTCAGAGCTAAGCTTCCTCCTGCTCTTCTCACTGACTCTGTGTTTCCTCTGTTCAATTCCTTTTATTGGTAGGCCCACTCAGTGGTCCTGTATGTTGCGTCACACTGCATTTGGAATCACTTTTGTCCTCTGTATATCCTGTATTCTAGGGAAAACAATAGTGGTGTTGATGGCCTTCAAAGCTACGCTACCAGGAAGTAATATCATGAAATGGTTTGGTCCTGTACAACAACGACTCAGTGTTCTTGCTTTTACACTTATACAGGGTCTGATTTGTGTGATTTGGCTTACAAAGTCTCCTCCATTTCCATACAAAAATATGAAATATTTTCAAGAACAGATCATTCTTGAATGCAGTGTGGGTTCCACTATTGGGTTTTGGGCTGTTCTAGGTTATATTGGCCTACTAGCTGTGTTGTGCTTCATTCTGGCTTTTCTGGCTCGCACACTACCTGATAACTTCAATGAGGCCAAATTCATCACATTCAGTATGCTTATATTCTGTGCTGTATGGATCACATTTATTCCAGCTTATGTCAGTTCTCCTGGAAAATTGACAGTAGCTGTGGAGATATTTGCCATTTTAGCCTCAAGCTTTGGTTTACTTTTTTGTATATTTGCACCTAAATGTTATATTATTCTGCTTCAGCCTGAACAAAATACAAAGCAACAGATGATGGCAAAAACACCATCTAAAATT---------------------------
>Dre_sub9_8
---------------ATGCTTCTTTTCCTTTATATATTCCTACATTTCACTCTAATTCGTACAAAAGCTGGAAATGGTCTTTGCCAAATGATGGGAGACCCCAAGTACCCACTATTTTCCAAGGATGGGGACATAACCATTGGAGCACTTTTTGCAATTCTCAGTAAAGAAACTTTACCTTCCTTTCAGTTTACACAAAAACCTCAGCTTCTGTCATGCTCCAGTGTGAATTTAAGGGATTTCCGGATGACTCAAATTATGATTTTTGCAATTGAAGAGATTAACAGAAGTAAAAGTTTGCTTCCAAATGTTTCTATTGGATACCGGATTTATGACACCTGTGGTTCAAGAATGTCTGCTATGAGTGCAACTATGGCATTGATGAATGGACCAGAGTTTACAGCAGATAAAATTTGTAATGGAGAATCACCTATACATGCTATTATAGGAGAAACAGAGTCTTCTGCCACAATCATTCTGTCAAAAACTACGGGACCTTTTAAAATTCCAGTGATAAGTCACTCAGCCTCATGTGAATGCCTGAGCAACAGAAAAATATATCCATCATTCTTCAGGACTATTGCTAGTGATTACCACCAAGGCAGAGCACTTGCTTTCATAGTCAAGCACTTTGGCTGGTCTTGGGTTGGAACTGTGAACAGTGACAATGATTATGGCAACAATGTTATGGCTATTTTTCTAAATACAGCTCAGAAAGAGGGGATTTGTGTTGAGTATTCTGTGAAATTTTATCGAACAGAGCCAGAAAAACTTAAAAAAGTTGTAGAGACTATTAAAAAAAGCACAGCAAAAGTTATTGTTGCTTTTGTTTCACTTGTTGAGATGGGCTTACTTATTGATCAGCTTAGCATTCAGAATATTACAGGCTTCCAAGTGATCGGAGGGGAGGGATGGATAACTACAAAGAGTCTGATCAACTCAAAGAGTTTTCATGTGCTGGGAGGGTCACTGGGATTTGCATTTAGAAAAATCATTATTGAAGGATTTGCAGATTATGTTATAAAAACATTTTGGGAAAGAGATTTTCCATGTTTAACGAAT---GAGGGGAATTATTCTCAGTAT---GCATTAACTTGCAGCAGTTATCAGGATCTATTTACTCTAAAACACTACAATGAAGATATACCTGAACAAAGATATGCAAGCAATGTCTACAAAGCAGTGTATGCTGTGGCTCATTCACTGCATAATCTATTAAAGTGCAAAGAAAACGAAGGTTGTGAGAAAAGCTTGACAATGCAACCACAG------------------------------------------------------------------------------CAGGTGGTTGAAGCTCTGAAAAACGTGAATTTTACCTTAAAATTTGGAGATCGTGTCTGGTTTGACAGTACTGGAGGGGCAGTAGCCCACTATGAAGTTGTCAACTGGCAGCAAGACTCCGATGGATCGTTCCAGTTTAAAAAAGTGGGTTACTTTGATGCCTCACTGCCACCTGACCAAAGCTTTATGCTTAACACTAAAAATATAATTTGGTCTGGAGGGCAACTTGAGAGACCG---------------------------AGGTCTGTGTGCAGTGAGAGCTGTCCTCCAGGTACCAGGAAGGCTTCACAGAAAGGAAGACCTGTCTGCTGTTATGACTGCATTCCATGTGCAGAAGGAGAAATCAGTAATGAAACGGATTCAGTTAACTGCAAGCAGTGTCAAGGGGAATACTGGTCTAATGTCGAGAAAAACAAATGTGTGTTAAAAGCTGTAGAGTTCCTGTCATTCACAGATTTTATGGGTATAGTTCTTGTCTTTTTCTCACTGTTTGGAGTAGGATTAACTGTGCTGGTGGCTATCCTATTTTACAGCAAGAAAGACACTCCAATAGTTAAAGCCAATAACTCAGAGTTGAGCTTCCTGCTGCTCTTATCACTGACTCTGTGTTTCCTCTGTTCACTTACCTTCATTGGTCGGCCAACTGAGTGGTCTTGTATGTTGCGTCATACAGCGTTTGGGATCACCTTTGTCCTCTGTATCTCCTGTGTTCTCGGGAAAACAATAGTGGTGTTAATGGCTTTCAAGGCTACACTTCCAGGAAGTAATGTGATGAAATGGTTTGGTCCTGTACAACAACGACTCAGTGTTCTTGCCTTTACACTTATACAGGTACTCATATGTGTGCTTTGGCTAACAATGTCTTCTCCATTTCCTTACAAAAATATGAAATATTATAAGGAAAAGATCATTCTTGAGTGTAGTCTGGGCTCAGTTATAGGTTTCTGGGCTGTTTTGGGTTATATAGGTCTACTGGCTGCCTTGTGCTTCATTTTGGCTTTTTTGGCTCGTACGCTGCCTGATAACTTCAATGAAGCCAAATTCATCACATTCAGTATGCTCATATTTTGTGCTGTATGGGTCACATTTATCCCAGCTTATGTCAGTTCTCCTGGGAAATACACTGTAGCTGTTGAGATTTTTGCTATTTTAGCATCAACCTTTGGTTTATTATTCTGCATATTTGTCCCTAAATGTCATATTATCATTTTTAAACCTGAACAAAATACAAAACAACATATGATGGGGAAAAATTACATTCATACTGAGAAA---------------------
>Dre_sub9_9
---------------ATGCTTCTCTTTCTTTACACACTCCTGCTTTTCCATCACCTTCACACTAAGGCTGGAAACACTCTTTGCCGAATAATGGGAGACCCTCAATATCCACTGCTTTCCACAGATGGAGACATAACTATTGGAGCTCTTTTTCCAGTCCACAGCACAGAAACATTGCCTTCATTTGAATTTACAAAACAACCTCAGCTTCTATCATGCTCCAGTGTGTACCTGAGAGATTTTCGTCTGGCACAAATCCTGATCTTTGCCATTGAGGAGATAAACAGAAGTGTACAATTGCTACCAAATATTTCAATTGGTTATAGAATCTATGATACCTGTGGTTCAAGACAGTCTACCATGAGTGCAATTATGGGACTAATGAATGGTCAGGAGTTTGGAGCAGGTGAGAGATGTAATGGACGGTCTCCTATACATGCAATCATTGGTGAATCAGAGTCTTCTGCAACAGTGATACTGTCCAGAACTACGGGACCTTTTAAAATTCCAGTGATAAGTCACTCAGCCTCATGTGAATGTCTCAGTAATAAGAAAGACTACCCATCATTCTTCAGGACTATGGCTAGTGATTACCATCAGAGCAGAGCACTTGCTTATCTAGTTAAGGACTTAGGCTGGTCTTGGGTGGGAGCTGTGAGCAGTGACAATGAATATGGAAACTATGGAATGTCCATATTTCTGAAAATAGCCCAAGAAGTGGGGATTTGTGTAGAATATTATGCCAAATTCTACCGAACAGAGGCAGAAAATCTCCATAAAGCAGTGAATATGATTAAAAAAGGCACAGCAAAAGTAATTGTTGCTTTTGTTTCACTTCCAGAAATGGGCATACTTGTTGATCAGTTAAGCATTGAGAACATTACAGGACTCCAAATGATTGGTGTGAAATCATGGATAACTGTAAAAAGTTTCATCACTCCAAGCAGCTTTCATGTGCTTAAAGGGTCATTGGGGATTGCGGTGAAAAAAATCAGTGTTGAAGGCTTTGCTGAATATGCCATTAACGAATTTTGGAAAAAAGGTTTTCCATGTTTAAAGAGT---GAGGTTAATTCATCTCGATAT---GCATTAAGTTGTAGCAGATATGAGGATCTCTTTGTGCTAAAATCAATCAGTGAGGATGTGCCTGAACAAAGATATGCAAGCTACGTGTACAAAGCAGTTTATGCTGTGGCACATTCATTACACAGTCTATTCAATTGTAAAGAACACGAAGGTTGTGAGAAAGACCTGACAATACAACCACAG------------------------------------------------------------------------------CAGGTTGTTGAGGCTTTAAAAAAGGTCAAGTTCACCATAAAAACAGGGGATCATGTGTGGTTTGACAGCACTGGTGCCGCTGTAGCCCAATATGATGTTGTAAATTTACAGCTGGACTCATATGGTTCAACACTTTTTAAATCAGTGGGATACTATGATGCTTCATTGCCCCCTGAACAGCAGTTTGTGCTAAACACTACAAACATCATTTGGGCTGGAGGAGAGCAGAAGGTG------------------------------AGGTCCGTGTGCAGTGAAAGCTGTCCTCCAGGCACCAGGAAAGCTACACAGAAAGGAAGACCTGTCTGCTGTTATGACTGTATTCAATGTGCAGATGGAGAAATTAGTAATGAGACAGATTCGAATAATTGCAAACAGTGCCCAGAGGAATACTGGCCTAATACTGAGAAAAGTAAATGTGTGTTAAAGATTGTAGAGTTTCTTTCATTCACAGAGCTTATGGGCATCGTGTTAGTTATTTTTTCACTGTTTGGGGTAACATTGACTGTATTGGTGACCTTCCTGTTTTACAGCAAGAAGGACACTCCTATAGTAAAAGCCAACAACTCAGAGCTGAGCTTCCTGCTCCTCTTCTCACTGACTCTGTGTTTCCTCTGTTCACTCACTTTCATTGGCCGTCCCACTGAGTGGTCCTGTATGTTGCGTCACACAACATTTGGGATCACTTTTGTCCTCTGTATCTCTTGTATTCTGGGAAAAACAATAGTGGTGTTAATGGCTTTCAGAGCTACAATTCCAGGTAATAATATGATAAAATGGTTTGGTCCTGTACAACAACGACTCAGTGTTCTTGCTTTTACGCTTATACAGATTCTTATATGTGTGGTTTGGCTGACAATTTCACCTCCATTTCCAAGCAAAAACATTAAATATTATAAAGAAAAGATTATTCTTGAGTGCAGTCTGGGTTCTACTATAGGTTTCTGGATTGTTCTGGGCTATATTGGCTTGCTAGCTGTCTTGTGCTTCATTTTGGCTTTTTTGGCTCGCACATTGCCTGACAACTTTAATGAAGCAAAATTCATCACATTCAGTATACTCATATTCTGTGCAGTATGGATCACATTTATTCCAGCGTATGTCAGTTCTCCTGGAAAATTGACTGTAGCTGTGGAGATATTTGCCATTTTAGCCTCGAGCTTTGGCTTACTTTTTTGCATATTTGCACCTAAATGTTACATTATCCTGTTCAAGCCTGAACAAAATACAAAGCAACATATAATGGGAAAAACAATATCCAAGAAC---------------------------
>Ipu_sub9_2
---------------GTGATGTTGTTCCTT------GTACTACTCGTTTCTCTCAGATTGGCAAGGGGAGAAAAT------TGCCATATTCTGGACAACCCAGAATATCCTCTGTTATCTAAGGATGGAGATGTGATAATTGGAGCCATCTTTTCAATACATCGTGGTACACAGATGCAGTCAATGGCATATACTGAAAAACCTCAACCTTTAATATGCACTAGATTTATCCTCAGTGAATTACGCCTTGCTCAGACCATGATTTTTGCAATCGAAGAAATCAACAGAGACAACAGCTTGCTCCCAAATATCTCAATTGGTTACAGGATTTATGACAATTGTCTCTCAAGATTGTTCTCTATGAAGGCAGCCATGGCTTTGATGAATGGTATGGAAATAACAGCAGATGGTGATTGCACTGGACAAGCCGCAGTACAAGCCATCATAGGGGAGTCAGAGTCTTCTCCTACTATAGCACTTGCAAAAACTACAGGGCCTTTTAAGATCCCAGTGATAAGTCATGCTGCCACATGTGAATGCCTGAGTAGCAGAAAAGAGTACCCCTCTTTCTTCAGGACCATAGCGAGTGACTACTATCAGAGTAGAGCACTGGGATATTTGGTCAAGCACTTTGGCTGGTCTTGGGTGGGAGCTGTGAACAGTGATAATGACTATGGCAACAGTGGAATGGCCATTTTTCTAAATGCAGCCAAAGAGGAGGGAATATGTGTTGAGTACAATGAAAAATTTGACCGGTTAGATCCTGAGAAAGTCATGAAAGTGGCTGATATTATTAAGAAAGGCACAGCCAAAGTAATTATCATATTTCTTACCCAAGTTGATATGAATATTCTAACAGACCATCTTATTTTAAGGAATGTCACTGGCTACCAAATGATTGGTGTTGAAGGATGGATTACTGCAGTGAACCTAGTAACACCGGCAAGTTACAATATATTGGCTGGATCCATTGGATTGGATGTGGGAAAAATGAACATTGATGGTTTTGCTGACTATGTTATAAAAGAGTTTTGGCAAACATCTTTCCCTTGCTTGAACACT---GTGAGAAACATTTCTCAAACT---GACAGCAACTGCAACAAATATGAAGATATGATTCCATTTAAAAATTATAATGAAGATATATCAGAATTGAGATATGCAAATAACATCTACAATGCAGTTTATGCTGTGGCACATTCTCTACACAGTCTGTTGAGATGCACAGAAAACCAAAGTTGTGAGAAAAATAAAACAATACAACCATGG------------------------------------------------------------------------------CAGGTTGTTCAGTCTCTAAAGAAGGTCAATTTTACCACCAAATTAGGAGAACAGGTTTGGTTTGACAGCACTGGGGCAACAGCTGCAAAGTATGATGTGGTGAACTGGCAACGAGGGTTCAATGGAGAAGTGCAGTTTAAGGCAGTTGGTTATTATGATGCCTCACTGCCAAGTGGACAACAGTTTGTTCTAAATTCTGAAGATATCATGTGGGCTGGGGAGAAAAGAGAGAAGCCA---------------------------AGGTCTGTGTGCAGTGAGAGCTGTCCTCCAGGAACCAGAAAAGCTGCACAGAAAGGAAGGCCTGTCTGCTGTTACGACTGTATACCATGTGCAGAGGGAGAGATCAGTAACCAGACAGATTCAAATAACTGTGAGCAGTGTCCAGGAGAATATTGGTCTAATGCCGATAGAGATAAATGTATCTTAAAGGTCATAGAGTTTCTTTCATTTACAGAAGTTATGGGAATTATACTGGTATTTTTTTCTTTGTTTGGAGCTGTATTAACTGTCTTAGTAGCTATTTTGTTTCTAATAGAAAAGGACACCCCCATTGTTAAGGCCAACAACTCTGAGCTGAGTTTCCTGCTGCTGTTCTCCCTGACTCTGTGTTTCCTCTGTTCACTTACATTCATTGGACGGCCCTCTCAGTGGTCCTGTATGCTGCGCCACACAGCGTTTGGGATCACCTTTGTCCTCTGTATCTCCTGTGTACTGGGGAAAACAGTAGTTGTGCTAATGGCCTTCAGGGCTACACTTCCAGGCAGTAATATCATGAAATGGTTTGGGCCTCTACAGCAGAGACTCAGTGTTCTTGCTTTCACTCTCATACAGGTCCTTATTTGTGTCCTTTGGTTAACAGTTTCTCCTCCTTTCCCTTATGAGAACATGAACTACTATAAGGAAAGGATCATTTTAGAATGTAACTTGGGTTCAGCTATAGGTTTCTGGGCCGTGCTGGGTTATATAGGAGTTCTTGCTTTCTTGTGCTTTGTTTTGGCTTTCCTAGCTAGAAAGCTGCCAGATAATTTTAATGAAGCTAAATTCATCACATTCAGCATACTCATATTCTGTGCTGTGTGGATCACCTTTATTCCAGCTTATGTCAGCTCTCCTGGAAAATTTACTGTAGCTGTGGAGATATTTGCTATTCTGGCCTCCAGTTTTGCTCTACTATTCTGTATATTTACACCTAAATGTTATATTATTCTGTTTAAACCTGAACTAAACACAAAGAAAAATATGATGGGTAAA------------------------------------------
>Ipu_sub9_3
---------------GTGATGTTATACCTTGTACTATTCCTTTCTTTTAGCCTG------------ACAGAGGGAGAAATTTGCCATATTCTGGAAAACCCTTCATATCCTCTGCTATCTAAAGATGGAGATGTGATAATCGGAGCTATCTTTCCAATACATGGTAGTGCACAAATGCAGTCACTGCCATATACTGAAAAACCTCAACCTTTAATCTGCATTAGACTTAACCTCAGGGAATTCCGCCTTGCTCAGACCATGACATTTGCAATCGATGAAATCAACAGAAGCAACAGGTTGCTCCCAAATATCTCAGTTGGTTATAGAATTTATGACAATTGTGAATCAAGATTGTTATCTATGAAAGCAGCCATGGCTTTGATGAATGGTATGGACATAACAGCAGATAATGCCTGCTCTGGACAAGCAGTAGTACAAGCTATCATAGGAGAGACAGAGTCTACTTCCACAATAACACTCACAAGAACTACAGGACCTTTTAAGATCCCAGTGATCAGTCACGCTGCGACATGTGAATGTTTGAGCAACAGAAAAGAGTACCCCTCTTTCTTTAGAACCATAGCAAGTGACTTCTACCAGAGTAGAGCATTGGCATATTTGGTCAAGCACTTTGGCTGGTCTTGGGTGGGAGCTGTGAACAGTGATAATGATTATGGCAACAATGGAATGGCCATTTTTCTAAATGCAGCCAAAGAGGAGGGGATATGTGTCGAGTACTCTGAGAAGTTTGACCGGTCAGACACTGCCAAAATCATGAAAGTGGCAGATATTATTAAGAAAGGCACAGCCAAAGTAATTATCATATTTCTTGCCCACTTTGATATGAACATTCTAATAGATCAACTTATTCTAAAGAATGTCACTGGCTACCAGATGATTGGTGTTGAGGCATGGATTACAGCTGTCAATCTAGTAACACCAACAAGTTACAACATACTGGCTGGATCGATTGGTTTTGATGTGGGAAAATTTAACATTGGTAGTTTTGCTGACTATGCTGTCAATGAGTTTTGGCAAACAGCTTTCCCTTGCTTGCATACA---GAGAGAAACATTTCTCAAACT---GAAAACAACTGCAGCAAATATGAAGATATGATTCTGTTTAAAAACTACAATGAAGATATAGCAGAATTGAGATATGCAAAAAACATCTATAATGCAGTTTATGCTGTGGCACATTCTTTACACAGTCTGTTGAGATGCACAGAAAACCAGAGTTGTGAGAAATACAAAACAATACAACCATGG------------------------------------------------------------------------------CAGGTTATTGAAGCTATAAAAAATTTAAATTTTACCACCAAATTAGGAGAAAAGGTGTGGTTCGACAGCACTGGTGCAATGCCTGCAAAGTATGATGTGGTGAACTGGCAACGAGGGTTCAATGGAGAAGTGCAGTTTAAGGCAGTGGGTTATTACGATGCCTCACTGCCAAGTGGACAACAATTTGTCCTAAACACTGAAGACATTTTCTGGGCTGGAGAGAAAAGAGAGAAGCCC---------------------------AGGTCTGTGTGCAGTGAGAGCTGCCCTCCAGGAACCAGGAAAGCTGCACAGAAAGGAAGGCCTGTCTGCTGTTATGACTGTATACCATGTGCCGAAGGAGAGATCAGTAACCAGACAGATTCAAATAACTGTGAGCAGTGTCCAGGAGAATACTGGTCTAATGCTAACAGAGATAAATGTGTGTTAAAGGTCATAGAGTTTCTTTCATTTACAGAAGTTATGGGGATAGTACTGGTACTGTTCTCTTTGTTTGGAGCTGTATTAACTGTGTTAGTAGCTATATTATTTCTAATAGAAAAGGACAGTCCTATTGTTAAGGCCAACAACTCTGAGCTGAGCTTCCTGCTGCTGTTCTCCCTGACTCTGTGTTTCCTCTGTTCACTAACTTTCATTGGACAACCCTCTGAGTGGTCCTGTATGCTGCGCCACACAGCTTTTGGAATCACGTTTGTCCTCTGTATCTCCTGTGTACTGGGGAAAACAATAGTTGTACTAATGGCCTTCAGGGCTACACTTCCAGGCAGTAATATCATGAAATGGTTTGGGCCTCTACAGCAGAGACTCAGTGTACTTGCATTCACTCTCATACAGGTTCTTATTTGTGTGCTTTGGTTAACAGTTTCTCCTCCTTTCCCCTACAAGAACATGAACTACTACAAGGAAAAGATCATATTAGAATGTAACTTGGGTTCAGCTATAGGTTTCTGGGCAGTGTTGGGTTATATAGGAGTTCTTGCTTTCTTGTGTTTTGTTTTGGCTTTCCTAGCTAGAAAGCTGCCAGATAATTTTAATGAAGCTAAATTCATCACATTCAGCATACTCATATTCTGTGCTGTGTGGATCACCTTTATTCCAGCTTATGTCAGCTCTCCTGGAAAATTTACTGTAGCTGTGGAGATATTTGCTATTTTGGCCTCCAGTTTTGCTCTACTATTCTGTATATTTACACCTAAATGTTATATTATTCTGTTTAAACCTGAACTAAACACAAAGAAAAATGTGATGGGTAAA------------------------------------------
>Ipu_sub9_6
---------------GTGATGTTATACCTTGTACTATTCCTTTCTTTTAGCCTG------------ACAGAGGGAGAAATTTGCCATATTCTGGAAAACCCTTCATATCCTCTGCTATCTAAAGATGGAGATGTGATAATCGGAGCTATCTTTCCAATACATGGTAGTGCACAAATGCAGTCACTGCCATATACTGAAAAACCTCAACCTTTAATCTGCATTAGACTTAACCTCAGGGAATTCCGCCTTGCTCAGACCATGACATTTGCAATCGATGAAATCAACAGAAGCAACAGGTTGCTCCCAAATATCTCAGTTGGTTATAGAATTTATGACAATTGTGAATCAAGATTGTTATCTATGAAAGCAGCCATGGCTTTGATGAATGGTATGGACATAACAGCAGATAATGCCTGCTCTGGACAAGCAGTAGTACAAGCTATCATAGGAGAGACAGAGTCTACTTCCACAATAACACTCACAAGAACTACAGGACCTTTTAAGATCCCAGTGATCAGTCACGCTGCGACATGTGAATGTTTGAGCAACAGAAAAGAGTACCCCTCTTTCTTTAGAACCATAGCAAGTGACTTCTACCAGAGTAGAGCATTGGCATATTTGGTCAAGCACTTTGGCTGGTCTTGGGTGGGAGCTGTGAACAGTGATAATGATTATGGCAACAATGGAATGGCCATTTTTCTAAATGCAGCCAAAGAGGAGGGGATATGTGTCGAGTACTCTGAGAAGTTTGACCGGTCAGACACTGCCAAAATCATGAAAGTGGCAGATATTATTAAGAAAGGCACAGCCAAAGTAATTATCATATTTCTTGCCCACTTTGATATGAACATTCTAATAGATCAACTTATTCTAAAGAATGTCACTGGCTACCAGATGATTGGTGTTGAGGCATGGATTACAGCTGTCAATCTAGTAACACCAACAAGTTACAACATACTGGCTGGATCGATTGGTTTTGATGTGGGAAAATTTAACATTGGTAGTTTTGCTGACTATGCTGTCAATGAGTTTTGGCAAACAGCTTTCCCTTGCTTGCATACA---GAGAGAAACATTTCTCAAACT---GAAAACAACTGCAGCAAATATGAAGATATGATTCTGTTTAAAAACTACAATGAAGATATAGCAGAATTGAGATATGCAAAAAACATCTATAATGCAGTTTATGCTGTGGCACATTCTTTACACAGTCTGTTGAGATGCACAGAAAACCAGAGTTGTGAGAAATACAAAACAATACAACCATGG------------------------------------------------------------------------------CAGGTTATTGAAGCTATAAAAAATTTAAATTTTACCACCAAATTAGGAGAAAAGGTGTGGTTCGACAGCACTGGTGCAATGCCTGCAAAGTATGATGTGGTGAACTGGCAACGAGGGTTCAATGGAGAAGTGCAGTTTAAGGCAGTGGGTTATTACGATGCCTCACTGCCAAGTGGACAACAATTTGTCCTAAACACTGAAGACATTTTCTGGGCTGGAGAGAAAAGAGAGAAGCCC---------------------------AGGTCTGTGTGCAGTGAGAGCTGCCCTCCAGGAACCAGGAAAGCTGCACAGAAAGGAAGGCCTGTCTGCTGTTATGACTGTATACCATGTGCCGAAGGAGAGATCAGTAACCAGACAGATTCAAATAACTGTGAGCAGTGTCCAGGAGAATATTGGTCTAATGCTGAAAGAGATAAATGTGTGTTAAAAGTCATAGAGTTTCTTTCATTTACAGAGGTTATGGGCATAGTACTGGTACTTTTTTCTTTGTTTGGAGCAGCAATAACTGTCTTAGTAGCTATTTTATTTCTAATAAAAAAAGACACTCCTATTGTTAAGGCCAACAACTCTGAGCTGAGCTTCCTGCTGCTCTTCTCTCTGACTCTGTGTTTCCTCTGTTCACTTACATTCATCGGAAAGCCCTCTGAGTGGTCCTGTATGTTACGCCACACAGCATTTGGGATCACCTTTGTCCTCTGTATCTCCTGTGTTCTGGGGAAAACATTAGTTGTGCTAATGGCATTCAGGGCTACCCTTCCAGGCAATAATGTAATGAAATGGTTTGGGCCTCCACAGCAGAGACTCAGTGTACTTGCATTCACTCTCGTACAGGTCCTTATTTGTGTCCTTTGGTTAACAGTTTCTCCTCCTTTCCCTTACAAAAACATGAAATACTACAAGGAAAAGATCATATTAGAATGTAACTTGGGCTCACCTGTAGGTTTCTGGGCCGTGCTGGGTTATATAGGAGTTCTTGCTTTCTTGTGCTTTGTTTTGGCTTTTCTAGCTAGAAAGCTGCCAGATAATTTTAATGAAGCTAAATTCATCACATTCAGCATACTCATATTCTGTGCTGTGTGGATCACCTTTATTCCAGCTTATGTCAGCTCTCCTGGAAAATTTACTGTAGCTGTGGAGATATTTGCTATTTTGGCCTCCAGTTTTGCTCTACTATTCTGTATATTTACACCTAAATGTTACATTATTCTGTTTAAACCTGAACTCAATACAAAGAAACATATGATGGGGAAA------------------------------------------
>Ipu_sub9_7
---------------GTGATGTTATACCTTGTACTATTCCTTTCTTTTAGCCTG------------ACAGAGGGAGAAATTTGCCATATTCTGGAAAACCCTTCATATCCTCTGCTATCTAAAGATGGAGATGTGATAATCGGAGCTATCTTTCCAATACATGGTAGTGCACAAATGCAGTCACTGCCATATACTGAAAAACCTCAACCTTTAATCTGCATTAGACTTAACCTCAGGGAATTCCGCCTTGCTCAGACCATGACATTTGCAATCGATGAAATCAACAGAAGCAACAGGTTGCTCCCAAATATCTCAGTTGGTTATAGAATTTATGACAATTGTGAATCAAGATTGTTATCTATGAAAGCAGCCATGGCTTTGATGAATGGTATGGACATAACAGCAGATAATGCCTGCTCTGGACAAGCAGTAGTACAAGCTATCATAGGAGAGACAGAGTCTACTTCCACAATAACACTCACAAGAACTACAGGACCTTTTAAGATCCCAGTGATCAGTCACGCTGCGACATGTGAATGTTTGAGCAACAGAAAAGAGTACCCCTCTTTCTTTAGAACCATAGCAAGTGACTTCTACCAGAGTAGAGCATTGGCATATTTGGTCAAGCACTTTGGCTGGTCTTGGGTGGGAGCTGTGAACAGTGATAATGATTATGGCAACAATGGAATGGCCATTTTTCTAAATGCAGCCAAAGAGGAGGGGATATGTGTCGAGTACTCTGAGAAGTTTGACCGGTCAGACACTGCCAAAATCATGAAAGTGGCAGATATTATTAAGAAAGGCACAGCCAAAGTAATTATCATATTTCTTGCCCACTTTGATATGAACATTCTAATAGATCAACTTATTCTAAAGAATGTCACTGGCTACCAGATGATTGGTGTTGAGGCATGGATTACAGCTGTCAATCTAGTAACACCAACAAGTTACAACATACTGGCTGGATCGATTGGTTTTGATGTGGGAAAATTTAACATTGGTAGTTTTGCTGACTATGCTGTCAATGAGTTTTGGCAAACAGCTTTCCCTTGCTTGCATACA---GAGAGAAACATTTCTCAAACT---GAAAACAACTGCAGCAAATATGAAGATATGATTCTGTTTAAAAACTACAATGAAGATATAGCAGAATTGAGATATGCAAAAAACATCTATAATGCAGTTTATGCTGTGGCACATTCTTTACACAGTCTGTTGAGATGCACAGAAAACCAGAGTTGTGAGAAATACAAAACAATACAACCATGG------------------------------------------------------------------------------CAGGTTATTGAAGCTATAAAAAATTTAAATTTTACCACCAAATTAGGAGAAAAGGTGTGGTTCGACAGCACTGGTGCAATGCCTGCAAAGTATGATGTGGTGAACTGGCAACGAGGGTTCAATGGAGAAGTGCAGTTTAAGGCAGTGGGTTATTACGATGCCTCACTGCCAAGTGGACAACAATTTGTCCTAAACACTGAAGACATTTTCTGGGCTGGAGAGAAAAGAGAGAAGCCC---------------------------AGGTCTGTGTGCAGTGAGAGCTGCCCTCCAGGAACCAGGAAAGCTGCACAGAAAGGAAGGCCTGTCTGCTGTTATGACTGTATACCATGTGCCGAAGGAGAGATCAGTAACCAGACAGATTCAAATAACTGTGAGCAGTGTCCAGGAGAATATTGGTCTAATGCTGAAAGAGATAAATGTGTGTTAAAAGTCATAGAGTTTCTTTCATTTACAGAGGTTATGGGCATAGTACTGGTACTTTTTTCTTTGTTTGGAGCAGCAATAACTGTCTTAGTAGCTATTTTATTTCTAATAAAAAAAGACACTCCTATTGTTAAGGCCAACAACTCTGAGCTGAGCTTCCTGCTGCTCTTCTCTCTGACTCTGTGTTTCCTCTGTTCACTTACATTCATCGGAAAGCCCTCTGAGTGGTCCTGTATGTTACGCCACACAGCATTTGGGATCACCTTTGTCCTCTGTATCTCCTGTGTTCTGGGGAAAACATTAGTTGTGCTAATGGCATTCAGGGCTACCCTTCCAGGCAATAATGTAATGAAATGGTTTGGGCCTCCACAGCAGAGACTCAGTGTACTTGCATTCACTCTCGTACAGGTCCTTATTTGTGTCCTTTGGTTAACAGTTTCTCCTCCTTTCCCTTACAAAAACATGAAATACTACAAGGAAAAGATCATATTAGAATGTAACTTGGGCTCACCTGTAGGTTTCTGGGCCGTGCTGGGTTATATAGGAGTTCTTGCTTTCTTGTGCTTTGTTTTGGCTTTTCTAGCTAGAAAGCTGCCAGATAATTTTAATGAAGCTAAATTCATCACATTCAGCATACTCATATTCTGTGCTGTGTGGATCACCTTTATTCCAGCTTATGTCAGCTCTCCTGGAAAATTTACTGTAGCTGTGGAGATATTTGCTATTTTGGCCTCCAGTTTTGCTCTACTATTCTGTATATTTACACCTAAATGTTACATTATTCTGTTTAAACCTGAACTCAATACAAAGAAACATATGATGGGGAAA------------------------------------------
>Mam_sub9_1
---------------ATGCTTTTCTTTCTTTACACACTTCTGGTTTTTCATCACCTTCATACTAAGGTGGAAAACACTCTTTGCCGAATGATGGGAGACCCAAAGTACCCGTTGTTTTTCAAGCATGGAGATGTAACCATTGGAGGAATTTTTGCAGTGCACAGAAAAGAAACATTACCCTCATTTGAGTTCACGCAAAAACCTCAGCATTTATCTTGCTCCAGTGTGAATCTAAGAGACTTTCGTCTGGCTCAGATAATGATCTTTGCCATTGAGGAGATTAACAGAAGTGAAAGTTTGCTTCCAAATGTTTCTATTGGCTATCGAATTTATGATACTTGTGGTTCAAGACTGTCTTCTATGAGTGCAACTATGGGATTGATGAATGGTCCAGACTTTGTAGTAGGGGAGACATGCAATGGGCAATCTTCTATACATGGTATCATAGGAGAAACTGAGTCCTCTGCCACAGTGATTCTGTCCAGAACTACAGGACCTTTTAAAATTCCAGTGATAAGTCACTCAGCCTCATGTGAATGTCTCAGCAATAGGAAAGATCACCCCTCATTCTTCAGGACTATTGCTAGTGATTACCACCAAGGCAGAGCACTTGCATACATAGTCAAGCACTTAAAATGGACCTGGGTGGGAGCTGTGAACAGTGACAATGACTATGGGAACTATGGAATGGCCATATTTCTGAATACAGCCCAGAAGGAGGGGATCTGTGTGGAGTACTCTGTAAAATTCTACCGAACAGAGCCAGAAAAACTCAAAAAAGTAGTACATACAATTACAAAAAGCACTGCAAAAGTGATTGTTGCATTTGTTTCATTTCTTGAGATGGGCTTACTAATTGAACAGCTGAGTATTCAGAATATCACAGGCTTTCAAATAATTGGAGTAGAGGGATGGATAACTTCAAAAAATTACATAACTCCAAATAGTTTTGGTTCACTGGGAGGATCACTGGGTCTTGCATTGAGAAAAATCAATATTGAAGGATTTTCAGATTATGTTACAAAAGCATTCTGGGACACAGCTTTCCCATGCTCACAGAAG---CAAGGGAATTCTTCTCAGTAT---GCATTAAGCTGCAGCAGATATCAGGATCTACTTGTTCTGAAAAACTACAATGAAGATGTGCCTGACCACAGATATTCAAGCCATGTCTACAAAGCAGTTTATGCTGTGGCTCATTCACTACACAGTCTACTCAAGTGCAAAGAACAAGAAGGCTGTGAGAAAAGCCTGACAATACAACCACAA------------------------------------------------------------------------------CAGGTGGTTGAGGCTCTCAAAAAAGTAAATTTTACCGTAAAGTTTGAAGATCATGTGTGGTTTGACAGCACTGGTGCCACAGTAGCCCATTATGAAGTTGTGAACTGGCAGCAGGACTCAAATGGATCATTCCATTTTAAACCAGTGGGATACTATGATGCCTCACTGCCCCCTGACCAGCGCTTTGTGCTCAATACTAAAAACATAATCTGGGCAGGAGGACAGCTGGAGAAGCCA---------------------------AGATCCATGTGCAGTGAGAGCTGTCCTCCTGGCACTAGGAAGGCTGCACAGAAAGGAAGATCTGTCTGCTGCTATGACTGTATTGCATGTGCAGAAGGAGAAATCAGTAATGAGACAGATTCAAATAACTGCAAACAGTGTCCAGGGGAATACTGGCCTAATGCTAAGAAAAATAAATGTGTTTTAAAGGATGTAGAGTTTCTGTCATTCACAGAAGTTATGGGTGTAGTGCTAGTAATTTTCTCATTGTTTGGAGTAGGATTAACTGTGCTGGTGGCCATCCTGTTTTACAGCAATAAGGACACCCCTATAGTAAAAGCCAACAACTCAGAGCTGAGCTTCCTGCTGCTCTTCTCTTTAACTCTGTGTTTCCTCTGTTCACTTACTTTCATTGGTCAGCCCACTGAATGGTCCTGTATGTTGCGTCATACAGCGTTTGGGATCACTTTTGTCCTCTGTATCTCATGTGTTTTGGGGAAAACAATAGTGGTGTTAATGGCTTTCAAAGCTACACTTCCAGGAAGTAATATCATGAAATGGTTCGGCCCTTCACAACAACGACTCAGTGTTCTTGCCTTTACACTTATACAGTTTCTTATCTGTGTGCTTTGGCTAACAATATCTCCTCCATTTCCCTACAAAAATATGAAATATTATAAGGAAAAAATCATTATCGAGTGCAGTCTTGGATCTACTATAGGTTTCTGGTCTGTGCTGGGTTATATTGGTCTACTGGCTATCTTGTGCTTCATTCTGGCTTTTCTGGCTCGCAGGTTGCCTGATAACTTCAATGAAGCCAAATTCATAACATTCAGTATGCTCATATTCTGTGCTGTATGGATCACATTTATTCCAGCTTATGTCAGTTCTCCTGGAAAATTTACTGTAGCTGTGGAGATATTTGCAATTTTATCATCAAGTTTTAGTTTACTATTCTGTATATTTGCACCTAAATGTTATGTTATCCTGTGTAAGCCTGAACAAAATACAAAGCAACATGTAATTGGAAAA------------------------------------------
>Mam_sub9_2
---------------ATGCTTCTCTTTCTTTACACACTCACATTTTTCAGTTACCTTCATATAAAGGCAGAAAATCCTTTTTGCCGAATGATGGGAGACCCTAAGTACCCACTGCTTTCCAAGGATGGTGAAGTAACTATTGGAGCAATTTTTGCAATGCACAGTAAAGAAACATTACCTTCATTTGAGTTTACTCAAAAACCTCAGCTTCTATCATGCTCCAGTGTGAATCTTCCAGATTTTCGGCTGGCTCAAATAATGATCTTTGCCATTGAGGAGATTAACAGAAGTGAAATGTTGCTCCCAAATTTATCTATTGGTTATCAAATCTATGACACTTGTAGTTCAAGAATGTCTTCTATGAGTGCAACTATGGGATTGATGAATGGTCCAGAATTTGCAGGAGGGGGCAGATGCAATGGAAAGCCTCCTATACAAGCTATCATCGGAGAAACTGAGTCTTCTGCTACAGTGATTCTGTCTAGAACTACAGGACCGTTTAAAATTCCAGTGATAAGTCACACAGCCTCATGTGAATGTCTGAGTAATAGGAAAGATCACCCCTCATTCTTCAGGACTATTTCTAGTGATTACCACCAGAGCACAGCACTTGTATACATAGTCAAACACTTTGGCTGGTCCTGGGTGGGAACTGTGAATAGTGACAATGACTATGGAAACTATGGAATGGCCATATTTCTGAATAAAGCACAGAAAGAGGGGATTTGTGTGGAGTACTCTGAGAAATTCTACAGAACAGAGCCAGAAAAACTAAAAAAAGTAATAGATGCAATTAAAAAAAGCACAGCAAAAGTGATTGTTGCATTTGTCTCATTTATTGAGATGGGCTTACTTATTGATCAGCTAAGTATTCAGAATATCACAGGCTTCCAAATAATCGGAGTGGAAGGATGGATAACTTCAAGGAGTTTATTCAGCCAAAATAGTTTTCATGTGATGGGAGGGTCACTGGGTTTTGCCTTGAGAAAAATCAACTTTGAAGGGTTTTCAGATTATGTTATAAAAGCATTCTGGGACACAGCATTCCCATGCTCACTGAGT---GTAGGGAATTCCTCTCAATAT---GCAATAAATTGCAGCAGATATCAGGATCTACTTGCACTGAAAAACTACAATGAAGATGTGCCTGAACAAAGATATTCAAGCCATGTCTACAAAGCAGTTTATGCTGTGGCTCATTCCCTACACAGTCTACTTAAGTGCAAAGAACAAGAAGGTTGTGAGAAAGACCTGACAATACAACCACAG------------------------------------------------------------------------------CAGGTGGTTGAGGCTTTAAAAAAAGTAAATTTTACCGTAAAGTTTGGAGATCATGTGTGGTTTGACAACACGGGTGCCGCAGTAGCCCATTATGAAGTTGTAAACTGGCAGCAGGACTTAGATGGATCATTCCAATTTAAATCAGTGGGATACTACGATGCCTCACTGCCCCCTGACCTGCGCTTTATGGTTAACACTAAAAACATAATTTGGGCTGGAGGACAGCTGGAGAAGCCA---------------------------AGGTCTGTGTGCAGTGAGAGCTGTCCTCCAGGCACTAGGAAGGCTGCACAGAAAGGAAGACCTGTCTGCTGTTATGACTGTATTCCATGTGCAGATGGAGAAATCAGTAATGAGACAGATTCAAATAACTGCAAGTTGTGTCCAGGGGAATACTGGTCTAATGCTGAGAAAAATAAATGTGTGTTAAAGGCTGTAGAGTTTCTGTCATTCACGGAAGTTATGGGTATCGTGTTAGTCGTTTTCTCACTGTTTGGAGTAGGATTAACTGTGATGGTGGCCATCCTGTTTTACAGCAAGAAGGACACCCCCATAGTGAAAGCCAACAATTCAGAGCTGAGCTTCCTGCTGCTCTTCTCATTGACTCTTTGTTTCCTCTGTTCTATTACTTTTATTGGTCAACCCAATGAGTGGTCCTGCATGTTACGTCACACAGCTTTTGGCATCACCTTTGTCCTCTCTATCTCCTGCGTTCTGGGAAAAACAATAGTGGTGTTAATGGCCTTTAAGGCTACACTTCCAGGAAGTAATGTCATGAAATGGTTTGGGCCTTCACAACAACGACTCAGTGTTCTTGCCTTTGCACTTATACAGGTTTTAATCTGTGTGCTTTGGCTAACAATATCACCCCCATTTCCCAACAAAAATATGAAATATTATAAGGAAAAGATAATTCTTGAGTGCAGTCTGGGTTCTACTGTAGGTTTCTGGGCTGTTCTGGGTTATATTGGCCTATTGGCTGTTATGTGCTTTGTTCTGGCTTTTCTGGCTCGCACACTGCCTGATAACTTCAATGAAGCCAAATTCATCACATTCAGTATGCTCATATTCTGTGCTGTATGGATCACATTTATTCCAGCTTATGTCAGTTCTCCTGGAAAATTTACTGTAGCTGTGGAGATATTTGCCATTTTAGCCTCAAGCTTTGGTTTACTATTCTGCATATTTGCGCCTAAATGTTATATCATTCTGCTTAAGCCTGAACAAAATACAAAGCAACATATGATGGGAAAA------------------------------------------
>Mam_sub9_3
---------------ATGCTCCTCTTCCTTTACAAACTCCTGATTTTCTATTACCTTAATGTTAAGGCAGAAAAAACTTTTTGTCAAATGATGGGAGACCCTAAGTACCCACTGCTTTCCAAGGATGGAGACATAACTATTGGAGCACTTTTGGCAATACACAGTAAATTAACATTATCTTCATTTAATTTTAAACAAAAACCTCAGCTTCTATCATGCTCTAGCGTGAATCTACAAGATTTTCGGATGGTTCAAATGATGATCTTTGCCATAGATGAAATTAACAGAAACAAAATGTTGCTCCCAAATGTTTCTGTTGGATACAGAATTTATGATACCTGTGGTTCAAGACTGTCTTCTATGAGTGCAACAATGGCATTGATGAATGGACCTGAGTTTGCAGCAGGAGAGAGATGCAACGGTCAGTCTTCCATACATGCTATCATAGGAGAACCACAATCTTCTGCCACAGTGATTCTGTCCAGAACTACAGGATCTTTTAACATTCCAATTATAAGTCAGTCAGCCACATGTGAATGTCTCAGTAATAGGAAAGATTACCCTTCTTTCTTCAGGACTATTGCTAGTGATTACCACCAGAGCAGAGCACTCGCATACATAATCAAGCACTTTGGCTGGTCTTGGGTAGGAGCTGTGAACACCGACAATGACTATGGAAACTATGGAATGGCCATATTTCTGAAAATAGCCCAGGAGGAGGGAATTTGTGTGGAGTACTCTGTGAAATTCTACCGAACAGAGACTGAAAAACTCAAAAAAGTGGTAGACATAATAAAACAAGGCACTGCAAAAGTGATCATTGCATTTCTTACCAGTTTTGAGATGAGCAATCTCCTTGAGCAGCTAAGTATTCAGAACATTACAGGCCTCCAAATGATTGGTGTGGAAGCATGGATAACTGCAAAGAGTTTGATCATTACAAAAAGTTTTAATTTTCTGGGAGGGTCATTGGGGTTTGCAGTCAGAAAAATCAATGTTGAAGGGTTTTCAGATTATGTTATAAATGCATTCTGGGATACAGCTTTTCCATGCTCACAGATT---GAGGGGAATTCTTCTCAATAT---GCATTAAATTGCAGCATATATCAGGATCTACTCGAGCTGAAAACCTACAATGAAGATGTGCCAGAACAAAGATATGCAAGCAATGTCTACAAAGCAGTTTATGCTGTGGCTCATTCACTACACAATATACTAAAATGTAGAGAACAAAAAGGTTGTGAAAAAGGCCTGAGAATACAACCACAG------------------------------------------------------------------------------GAGGTGGTTGAGGCTCTGAAAAGTGTAAATTTCACCGTAAAATTTGGAGATCATGTGTGGTTTGACAACACTGGAGGCGTAGTAGCCCAGTATGAAATTGTGAACTGGCAGCAGAAGTCTGATGGATCAGTCCAATTTAAACCAGTGGGATACTATGATGCCTCACTACCTCCTGACCAACGCATTGTACTTAACACTGAAAACATAATATGGGCTGGAGGACAGCTGGAGAAGCCA---------------------------AGGTCTATGTGCAGTGAGAGCTGTCCTCCAGGCACTAGGAAGGCTGCACAGAAAGGAAGACCTGTCTGCTGTTATGACTGTATTCCATGTGCAGACGGAGAAATCAGTAATGAGACAGATTCAAATAACTGCAAGCAGTGTCCAGGTGAATACTGGTCTAATGCTGAGAAAAATAAATGTGTGTTAAAGGATGTAGAGTTTCTGTCATTTACAGAAGTTATGGGTATTGTGCTAGTCTTTTTCTCACTGTTTGGAGTAGGATTAACTGTGTTGGTGGCCATTCTGTTTTACAGCAAGAAGGACACCCCAATAGTAAAAGCCAACAACTCAGAGCTGAGCTTCCTGCTGCTCTTCTCATTGACTCTGTGTTTCCTCTGTTCACTTACTTTCATTGGTCAGCCCACTGAGTGGTCCTGTATGTTGCGTCACACAGCGTTTGGGATCACTTTTGTCCTCTGTATCTCCTGTGTTCTGGGGAAAACAATAGTGGTGTTAATGGCCTTCAAGGCTACACTTCCAGGAAGTAATGTCATGAAATGGTTTGGACCTTCACAACAACGACTCAGTGTTCTTGCCTTTACACTTGTACAGGTTATTATCTGTGTGCTTTGGCTAACAATATATCCCCCATTTCCCTATAAAAATATGAAATATTATAAGGAAAAGATCATTCTTGAGTGCAGTCTTGGTTCGATTATAGGTTTCTCTACTGTTCTTGGTTATATTGGCCTACTGGCTTTCTTGTGCTTCATTTTGGCTTTTCTGGCTCGCACACTGCCTGATAATTTCAATGAAGCTAAATTCATCACATTTAGCATTCTAATATTCTGTGCTGTATGGATCACATTTATCCCAGCTTATGTCAGTTCTCCTGGAAAGTTTACTGTAGCTGTTGAGATATTTGCCATTTTAGCATCAAGTTTTGGTTTACTGTTATGCATATTTGCACCTAAATGTCATATCATCTTGTTTAAGCCTGAAAAAAACACAAAGCAGCATATGATGGGGAAA------------------------------------------
>Mam_sub9_4
---------------ATGCTTTTCATTCTTTACACACTTCTGTTTTCCATTCAACTTCATGCAAATGCAGAAAAGCCTTTTTGCAGAGTGATGGGAGACCCGAAGTACCCGCTGCTTTCAAAGGATGGGGACATAACTATTGGGGCACTTTTTCCAATCCGAAGCATAGAAACACTGCCTTCATTTGAGTTTACACTAAAACCTCAGCTTCTGTCATGCTCTAGTGTAAATCTAAGAGATTTCCGGATGGCTCAGACCATGACCTTTGCCATTCATGAGATTAACAAAAGTCAAAATTTGCTACCAAATGTTTCAATTGGTTATAAAATTTATGATACCTGTGGTTCAAGACTGTCTTCTATGAGTGCAACTATAGCATTAATGAATGGTCAAGAATTTGCATCAGAAGACGCATGCAATGGACAGTCTCCTATACATGCTATCATAGGAGAAACAGAATCTTCTGCCACAGTTATTCTGTCCAGAACTACGGGACCTTTTAAAATTCCAGTGATTAGTCACTCAGCCACATGTGAATGTCTAAGCAACAGGGGAAATTATCCTTCTTTCTACAGGACTATTGCTAGTGATTACCACCAGAGCAGAGCACTTGCATACATAATCAAGCACTTTGGCTGGTCTTGGGTGGGAGCTGTGAACAGTGATAATGACTATGGAAACAATGGAATGGCCATATTTTTGAATACAGCACAGGAAGAGGGGATTTGTGTGGCGTATTCTGTGAAATTCTACCGAACAGAGCCTGAAAAACTTTGGCAAGTGGTGGACACAATTAAAAATAGCACTGCAAAAGTGATTGTTGCATTTCTTACTAGTTTTGAAATGGAAAATTTGCTTGAGCAGCTAAGTACTAACAACATTACAGACCTCCAAATGATTGGTGTGGAGGCATGGATAACTGCAAAGAGTTTGATCACTCCAAACAGCTTTCATGTTTTGGGAGGGTCACTTGGGTTTGCTGTGCGAAAAATTGATATTGAAGGTTTTTCTGATTATGTTATAAAATCATTCTGGGACACAGATTTTCCATGCTCACAGGTT---GAGAGAAATTATTCTCAATAT---GCATTAAGCTGCAACACATATCAGGATCTGCTTTTGCTGAAAAGCGACAATGAAGATGTGCCTGAACAAAGATATGCAAGTAATGTCTATAAAGCAGTATATGCTGTGGCTCATTCACTACACAGTCTACTCAAGTGTAAAGAAAAGGAAGGTTGTGAAAAAGACCTGAAAATACAACCACAG------------------------------------------------------------------------------CAGGTTGTTGAGGCTCTAAAAAGGGTAAATTTCACTGTAAAGATGGGAGATCGTGTGTGGTTTGACAGCACTGGTTCTGCCGTAGCTCAATATGAAGTCGTAAACTGGCAGCAGGATCCAGATGGATCAGTCCAGTTTAAACCAGTGGGATACTATGATGCCTCGCTGCCACCTCACCAGCGCTTTGTGCTTAACACAGAAAACATAATCTGGGCTGGAGGACAGCTGGAGAAGCCA---------------------------AGGTCTGTGTGCAGTGAGAGTTGTCCTCCAGGCACTAGGAAGGCTGCACAGAAAGGAAGACCTGTCTGCTGTTATGACTGTATTCCATGTGCAGACGGAGAAATCAGTAATGAGACAGATTCAAACAACTGCAAGCAGTGTCCAGGGGAATACTGGTCTAATGCTGAGAAAAATAAATGTGTGTTAAAGGCTGTAGAGTTTCTGTCATTTACAGAAGTTATGGGTATAGTGCTAGTCATTTTCTCACTGTTTGGAGTAGGATTAACTGTGCTGGTGGCCATCCTGTTTTACAGCAAGAGGGACACCCCCATAGTAAAAGCCAACAACTCAGAGCTGAGCTTCCTGCTGCTCTTCTCATTGACTCTGTGTTTTCTCTGTTCACTTAGTTTCATTGGTCGGCCCACTGAGTGGTCCCGTATGTTGCGTCACACAGTGTTTGGGATCACTTTTGTCCTCTGTATCTCCTGTGTTCTGGGGAAAACAATAGTGGTGTTAATGGCCTTCAAGGCTACACTTCCAGGAAGTAATGTCATGAAATGGTTTGGGCCTACACAACAACGACTCAGTGTTCTTTCATTTGCACTTATACAGGTTCTAATTTGTGTGCTTTGGCTAACAATATCTCCTCCATTTCCCTACAAAAATATGAAATATTATAATGAAAAGATCATTCTTGAGTGCAGTCTGGGATCTACTATTGCTTTCTCTGCAGTTCTGGGTTATATTGGCCTACTGGCTGTTTTGTGCTTCATTTTAGCTTTTCTGGCTCGCACACTGCCTGATAACTTCAATGAAGCTAAATTTATCACATTCAGCATGATCATATTCTGTGCTGTATGGATCACGTTTATCCCTTCTTATCTTAGTTCACCTGGAAAATTTACTGTAGCTGTAGAGATTTTTGCCATTTTAGCCTCAAGCTTTGGTTTACTATTCTGCATATTTGCACCTAAATGTTATGTCATCCTGCTTAAGCCTGAACAAAATACAAAACAGCATATGATGGGAAAGGTT---------------------------------------
>Mam_sub9_5
---------------ATGCTTCTCTTACTTTACATATTCCTGGTTTTCCATCAACTTCATACCAAGGCGGGGAGCACTCTTTGCCGAATGATGGGAGAACCTAAGTCCCCGCTGCTTTCCAAGAATGGAGACATAACCATTGGAGCACTTTTTGCAATACGCAGTAAAGAAACACTACCTTCATTTCAGTTCACACGAAAACCTCAGCTTCTGTCATGCTCCAGTGTGAATTTAAGAGATTTTAGGATGGCACAAATTATGATTTTTGCCATTGAAGAGATTAACAGAAGTGAAAGTTTGCTCCCAAATGTTTCTATTGGCTACCGGATTTACGATACCTGTGGTTCAAGACTGTCTGCTATGAGTGTAACTATGGGCCTGATGAATGGACCAGAGTTTTCAGCAGAGAATAGATGCACAGGACAGTCTCCTATACATGCTATCATTGGAGAAACAGAGTCTTCTGCCACAGTGATTCTGTCCAGAACTACAGGACCTTTTAAAATTCCAGTGATAAGTCACTCAGCCTCATGTGAATGTCTCAGTAATAGGAAAGATTACCCTTCATTCTTCAGGACTATTGCTAGTGATTACCACCAAGGCAGAGCACTTGCATACATAATCAAGCAATTAGGCTGGTCTTGGGTGGGAGCTGTGAACAGTGACAATGATTATGGAAACAATGTTATGGCCATATTTCTGAATACAGCTCAGAAGGAGGGGATTTGTGTGGAGTACTCTGTGAAATTCTACCGAACAGAGGCTGAAAAACTAAAAAAAGTGGTTGACACAATTAAAAAAAGCACAGCAAAAGTGATTGTTGCATTCGTTTCACTTATTGAAATGGGCTTACTTATTGATCAGCTAAGTATTCAGAATATTACAGGCTTTCAATTGATTGGAGGGGAGGGATGGATAACTGCAAAGAGTTTGATCACTCCTAAGACTTTTCATGTGATGGGAGGGTCACTGGGGTTTGCATTTAGAAAAATCAATATTGACGAGTTTTCAGATTATGTTATAAAGGCATTCTGGGACACAGCTTTTCCATGCTCAAAGACT---GAGGGTAATTCTTCTCAACAT---GCATTAGACTGCAGCAGATATCAAGATCTACTTACATTTAAAAACAACAATGAAGATGTGCCTGATCAAAGATATGCAAACAATGTCTACAAAGCAGTTTATGCTGTGGCTCATTCACTACACAGTCTATTGAAGTGCAAAGAACAAGAAGGCTGTGAGAAAGGTCTGCTAATAGAACCAAAA------------------------------------------------------------------------------CAGGTGGTTGAAGCTCTAAAAAAAGTAAATTTCACCGTAAAGTTTGGTGATCATGTGTGGTTTGACAGCACTGGTGGCGCAGTAGCCCATTATGAAGTCGTGAACTGGCAGCAGGACTCAAATGGATCATTCCAGTTTAAACCAGTGGGTTACTTTGATGCCTCACTGCCCCCTGACCAGAGCTTTATGCTTAACACTAAAAATATAATTTGGGCTGGAGGAGAGCTGGAGAAGCCA---------------------------AGGTCTGTGTGTAGTGAGAGCTGTCCTCCAGGCACTAGGAAGGCTGTACAAAAAGGAAGACCTGTCTGCTGTTATGACTGTATTTCATGTACCGAAGGAGAAATCAGTAATGAGACAGATTCAAATAACTGCAAGCAGTGTCCAGGGGAATACTGGTCTAATGCTGAGAAAAATAAATGTGTGTTAAAGGCTGTAGAGTTTCTGTCATTCACAGAAGTTATGGGTATAGTGCTTGTCTTTTTCTCATTGTTTGGAGTAGGATTAACTGTGATGGTGGCCATCCTATTTTACCGCAAGAAGGACACCCCCATAGTAAAAGCCAACAACTCAGAGCTGAGCTTCCTGCTGCTCTTCTCACTGACTCTGTGTTTCCTCTGTTCACTTACTTTCATTGGTCAGCCCACTGAATGGTCTTGTATGTTGCGTCACACGGCATTTGGAATAACTTTTGTCCTCTGTATCTCCTGTGTTCTGGGGAAAACAATAGTGGTGTTAATGGCCTTCAAGGCTACACTTCCAGGAAGTAATGTCATGAAATGGTTTGGGCCTGCACAACAACGACTCAGTGTTCTTGCCTTTACACTTATCCAGGTTCTTATCTGTGTGCTTTGGCTAACAATATCCCCTCCATTTCCCTACAAAAATATGAAATATTACAAAGAAAAGATCATTCTTGAGTGCAGTCTGGGTTCTACTATAAGTTTCTGGGCTATTCTGGGTTATTTTGGCCTGCTTGGTGTCTTGTGTTTTATTTTGGCTTTTCTTGCTCGCACGCTGCCTGATAACTTCAATGAAGCCAAATTCATCACATTCAGTATGCTCATATTCTGTGCTGTGTGGATCACATTTATTCCAGCCTATGTCAGTTCTCCTGGAAAATTTACTGTAGCTGTGGAGATATTTGCCATTTTAGCCTCAAGCTTTGGTTTACTATTCTGCATATTTGCACCTAAATGTTATATCATCCTGTTTAAGCCTGAACAAAATACAAAGAAAAATATGATGGGAAAA------------------------------------------
>Mam_sub9_6
---------------ATGCTTCTCTTTCTTTATACACTTCTGCTTTTCCATCAACTTCATACAAAGGCGGAAAACACTCCTTGTCAAACAATGGGAGACCCTAAGTTCCCACTGCTTTATAAGGATGGAGATGTAACTATTGGAGGAATTTTTGCAATCCACAGAAAGGAAACATTACCTTCTTTTAAATTTTCACAAAAACCTCAACTTCTGTCATGCTCCAGTGTGAATCTAAGAGATTATCGTTTGTCACAAATCATGATTTTTGCAATTGAGGAGATTAACAGAAGTGAAAGTTTGCTGCCAAATGTTTCTATTGGTTATCAAATATATGATACCTGTGGTTCAAGACTGTCTACCATGAGTGCAACTATGGGACTGATGAATGGTCAGAAGTTTGGAGCAAGACACGGATGCAATGGACAGTCTCCTTTACATGCTATCATAGGTGAATCAGAGTCTTCTGCAACAGTGATTCTGTCCAGAACAACAGGACCATTTAAACTACCAGTGATAAGTCCCTCAGCCACGTGTGAATGTCTCAGTAATAGGAAAGATTACCCCTCTTTCTTCAGGACTATTGCTAGTGATTATCACCAGAGCAGAGCACTTATATACATAGTCAAGCACTTTGGCTGGTCTTGGGTGGGAGCTGTGAACAGTGACAATGACTATGGAAACAATGGAATGGCCATATTTGTGAAAACAGCCCAGGAGGAGGGAATTTGTGTAGAGTACTCTGTGAAATTCTACCGAACAGAGCCAGAAAAACTCAAAAAAGTGGTAGACACTATAGAAAGAGGCACAGCAAAAGTGATTGTTGCCTTTGTTTCATTCGCTGAGATGGGCTTACTTATTGATCAGTTAAGTATTCAGAACATTACAGGCTTCCAAATGATCGGTGTAGAATCATGGATAACCACAAAGAATTATATCACTCCAAATAGTTTTCATTCCCTGGGAGGGTCACTGGGATTTGCAGTGAGAAAAAGCAATATTGAAGGGTTTGCAGATTATGTTAGAAAAGCATTCTGGGATACAGCTTTTCCATGCCTACAGGAA---GAGAGGAATTCTTCTCAATAT---GTATTAAGTTGCAGCAGATATGAGGATATATTTGCACTAAAAAACTACACTGAAGATGTGTCTGAACAAAGATATGCAAGCAACGTCTACAAAGCAGTTTATGCTGTAGCTCATTCACTACACAGGCTACTTAAATGCAAAGAAAAAGAAGGCTGTGAGAAAAGCCTGACAATCCAACCACAT------------------------------------------------------------------------------GAGGTGGTTGAGGCTCTGAAAAAGGTAAATTTCACTATAAAAATGGGCGATCATGTATGGTTTGACAGCACTGGTGGTGCAGTAGCGCAATATGAAGTTGTGAACTGGCAGCAGGACTCTGATGGATCTTTCCAATTTAAAACTGTGGGATACTATGATGCCTCACTGCCCCCTGACCAGCGCTTAGAGCTTAATACTAAAGAGATCATTTGGACTGGAGGACAGCTGAAGAAACCA---------------------------AAGTCTGTGTGCAGTGAGAGCTGTCCTCCAGGCACTAGGAAGGCTGCACAAAAAGGAAGACCTGTCTGCTGTTATGACTGTATTCCATGCGCAGAAGGAGAAATCAGTAATGAGACAGATTCAGTTAACTGCAAGCAGTGTCCAGGGGAATACTGGTCTAATGTTGAGAAAAATAAATGTGTGTTAAAGGCTGTAGAGTTTCTGTCATTCACAGAAGTAATGGGTATAGTGCTTGTCTTTTTCTCACTGTTTGGAGTAGGATTAACTGTGCTGGTGGCCATCCTGTTTTATAGCAAGAAGGACACCCCCATAGTAAAAGCCAACAACTCAGAGCTGAGCTTCCTGCTGCTCTTCTCATTGACTCTGTGTTTTCTCTGTTCACTTACTTTCATTGGTCGGCCCACTGAGTGGTCCTGTATGTTGCGTCACACAGCGTTTGGGATCACTTTTGTACTCTGTATCTCCTGTGTTCTGGGGAAAACAATAGTGGTGTTAATGGCCTTCAAGGCTACGCTGCCAGGAAGTAATGTCATGAAATGGTTTGGCCCTTCACAACAGCGACTTAGTGTTCTTGCTTTTACACTTATACAGGTTCTTATCTGTGTGCTTTGGCTAACAATATTCCCTCCATTTCCGTACAAAAATATGACATATTATAAGGAAAAAATCATTCTTGAGTGCAGTCTGGGTTCTACTTTAGGTTTCTGGGCTGTTCTGGGTTACATTAGCCTCCTGGCTTTTTTGTGTTTCATTTTGGCTTTTCTGGCTCGTAAGCTGCCTGATAACTTTAATGATGCAAAATTCATCACATTCAGTATGCTCATTTTCTGCGCTGTATGGATCACATTTATTCCAGCTTATGTCAGTTCTCCTGGAAAATTTACTGTAGCTGTAGAGATATTTGCCATTTTAGCCTCAAGCTTTGGTTTACTATTCTGCATATTTGCACCTAAATGTTATATCATCCTGCTTAAGCCTGAACAAAATACAAAGCAACATATGATGGGGAAAATGACATCT---------------------------------
>Ola_sub9_1
ATGGCACCATTATTAACAGGGCTGTTTTTCATGGGGCTACTGTTGGCTTGTGAC---ACAGCAGGGGAAGATGCTTCTGACTGTCACGTACTGGAGAGCCCGGAGCTTCCCCTGCTGTCTAAAGACGGAGATGTGATGATCGGAGGAGCCTTTTCTATCCACAGCAAAATTGCACAACCTTCTCTTTCCTTTACAGAAAAACCAACACCCTTCACATGTTCCAGCATTAACCTCAGGGAGTTTCGATTTGCTCAGACAATGATATTTGCTATTGAGGAAATAAACAAGAGTAAACATCTTCTTCCAAATGTATCTATTGGATATAGAATTTATGACAACTGTGGCTCCACTTTATCTTCAATGCGTGCAGTGATGGCTTTGATGAATGGCGATGAGTTGTTGATAGAAAAAAATTGCTCTGGTCAGTCAGCAGTACATGCTATCATAGGAGAGTCTGAATCCTCGTCAACTATTGTGCTGTCACGCACCACCGGACCCTATCAAATACCAGTGATAAGTCACTCAGCTACATGTGAGTGTTTGAGCAGCAGGAAGGAGTATCCCTCTTTTTTTCGAACCATTGCCAGCGACTTGCATCAAAGTCGAGCTCTAGCTCAGCTGGTCAAACACTTTGGCTGGAGCTGGGTAGGAGCAGTGAACAGTGACAGCGACTACGGCAACAACGGCATGGCCATCTTTCTTTCTGCTGCTCAAGAGGAAGGAGTGTGCGTGGAGTACATTGAGAAGTTTGACAGGGCAGAGCCGGAAAAACTCCTCAAAGTGGTGGAAGTGATTCGAAAGAGCACGGCTCGGGTCATTGTTGCTTTCCTGGCGCATGTAGAAATGAACAACCTGCTGGAGCAGTTAAATGTGCACAACATCACGGGTCGACAGTTCATTGGTGTTGAGGCCTGGATCACTGCGGACAGCCTTGTAACTCCTACCAGCTTTAGTGTGCTGGGAGGCTCACTCGGGTTTGCTGTGCAGAAGACCAACATTAGTGGACTGAACACGTTTTTGGTGGAAGATTTCTGGGAAACAGATTTTCAGTGT------------GAGGAGAACCACATTGATGTTGCTTCAAAAAGCTGCAAAGAAAATCAAGATTTAATGAAGTTAAGAGATTACAATGATGATGTGGAAGAGCTAAGATACTCCAGTAATATATACAAGGCTGTTTACGCAGTGGCCCACTCACTGCACAGCATCATGAAATGCTCAGACAGTCAGGGGTGTGACAAGACTTCTGAAGTTAAACCGTGG------------------------------------------------------------------------------CAGGTTATAGAAGCTCTGAAGCAGGTGAACTTCATCATCAAGAATGGTGAGCAGGTGTGGTTTGATAGCACAGGGGCAGTCCTGGCCAGGTATGAAGTGGTGAACTGGCAGCAGAGATCAACTGGATCTGTTCACTTTGAGCCAGTTGGCTACTATGATGCTTCTCTGCCTCCTGGACAGAAGTTTGTACTCAACACGGAGGCTATAATGTGGCCTGGAGGAAGCACGAAGTTGCCT---------------------------GTATCAGTATGCAGTGAAAGCTGCCGTCCAGGAACTTACAAAGTCCTTGAAAGAGGAAAGCCAGTATGCTGCTTCCACTGTTTGCCATGTCCAGATGGGGAAATCAGCAACAGCACAGATTCTAATGACTGCAATCAATGTCCTGAGGAATTTTGGTCCAATCAAATCAGAGATGCCTGTGTACCAAAAAATGTTGAATTTCTAAGCTACACTGAGGACATGAGCAAAATACTGATGTTTTTTACTCTGTTCGGTGTTGTCCTTACTGTAACAGTGGCTGTTCTGTTTTTAATCAACAGGGACACTCCATTGGTAAAGGCCAACAACTCTGAACTGAGCTTCTTATTGCTTTTCTCCCTGTCTCTGTGCTTTCTTTGCTCTCTTACCTTCATAGGCCGACCAACTGAATGGTCCTGCATGCTGAGACACACGGCTTTTGGTATCACCTTTGTCCTCTGCATCTCTTGTATTCTTGGGAAAACAATAGTGGTTTTAATGGCCTTCAAAGCAACACTTCCAAGCAGTAATGTGATGAAATGGTTTGGGCCTGTTCAGCAGAGACTCACTGTTTTTTCGTTAACTATCATACAGGTCATAATCTGCATCCTATGGCTCACAATAAATCCACCCTTTCCCTTTAAAAATATGAAAATCTTTCGGGAGAAGATTATTCTTGAGTGTTCTCTTGGGTCATCTCTTGGCTTCTGGGCTGTTTTAGGTTACATTGGAATTCTCGCACTTTTATGCTTTGTATTGGCCTTTTTGGCAAGAAAGTTGCCAGATAATTTTAACGAGGCTAAGTTTATTACTTTTAGCATGGTAATATTCAGTGCAGTCTGGATCACATTTATCCCAGCTTATGTTAGCTCTCCTGGAAAATTGACTGTTGCTGTGGAGATTTTTGCAATTTTGGCATCAAGCTATGGCATACTTTTTTGTATATTTGCACCAAAATGCTATATTCTTGCACTAAAACCTGAACTGAACACAAAGAAATCCATGCTGGGTAAATCAAAA------------------------------------
>Pfo_sub9_1
---------------------------------------------------------------------------TCTCTCTGCCAGATACAGGGAAGTCCAGAGTTTCCTGTGCTTTCTAAAGAAGGAGACGTGATGATCGGAGGTGCCTTTTCCATCCACAGCAAAATCACGCAGCCTCCATTTTTCTTTACAGAGAGACCAACAGCTTATAAGTGTAGCAGTATTAACCTAAGGGAGTTTCGATTTGCCCAGACAATGATATTTGCAATTGAGGAAATAAACAATAAAAAGGATCTCCTTCCCAATATTTCTATCGGATATCGGATTTATGACAACTGTGCGTCGACATTATCCTCAATGCGTGCAGCGATGGCTCTGATGAACGGCCATGAGCTGACTTTGGGAAACAGCTGCTCTGGTCAGTCAGCAGTTCATGCTATTATTGGAGAGTCTGAATCTTCTTCTACCATTGTCCTTTCTCGCACAACTGGACCGTTTCAAATTCCAGTGATAAGTCATTCTGCCACCTGCGAGTGTTTGAGCAGTAGAAAGGAGCATCCCGCTTTCTTTCGAACTATTGTCAGTGATCTCTATCAAAGCCGTGCCCTTGCGCAGCTGGTCAAACACTTTGGCTGGACCTGGGTCGGAGCAGTCAACAGCGACAACGACTACGGCAACAATGGGATGGCCATCTTCCTTTCTGCGGCCCAAGAGGAAGGAGTTTGTGTGGAGTACACGGAGAAATTCGACAGAGCAGAGCCGGAGAAACTCCTGAAAGTGATAGAGGTGATAAAAAAGAGCACCGCTCGAGTGATTGTTGGCTTTCTCGCCCATGTAGAAATGAATAACCTGCTAGAGCAGCTGAGTCTCCACAACATCACGGGACGGCAGTTCATCGGCGTGGAGGCCTGGATCACCGCGGACAGCCTTGTGACTCCCACCAGCTTCAGTGTGCTGGGAGGTGCTCTGGGCTTTGCAGTGCAAAAGGCCAATATCAGTGGCCTGGAGGATTTTCTGGTTAGAGGTTTCTGGGAAACAGAATTCCTGTGC------------AACGGGACAAACAGAGAAAGTGTTTTAAGAACCTGCAAAGAGAATCCAGATCTGTTTCAGCTTAAAGGTCATGACGATGACTTGGAGAAGTTGAGATACCCAACTAACATTTACAAAGCCATCTATGCAGTGGCTCATTCTCTGCACAACATATTGAAGTGTTCAGACAAAAAAGGGTGTAATAAGGCTCTGGAGATCAAGCCATGG------------------------------------------------------------------------------GAGGTGGTGGAGGCACTAAAGCAGGTGAACTTCACCATTAAGAGTGGAGAAAGAGTGTGGTTTGATGAAACTGGAGCAGCTGTCAACAGATATGAGTTGGTGAACTGGCAGCGTGGATCAGATGGATCCGTTCTGTTTAAACCCGTTGGTTACTATGACGCCTCCCTGCCCTCTGACAAAGGGTTTTCTCTTAACACAGAGGCCATTATATGGTCTGGAGGAGGTAAAGAGCTACCT---------------------------GTGTCAGTCTGCAGTGAAAGCTGTCGTCCAGGAACCCATAAAGTCCTTCAAAAAGGAAAACCCGTGTGCTGCTTTGACTGTGTGCCGTGTCCGGTTGGAGAATTTAGCAACACGACAGATTCTATTGACTGCAAAAAGTGCCCCGAAGCATATTGGTCCAGTCAGAACAGAGATGCATGTTTACCAAAGGAAATTGAGTTTCTCTCTTTTACTGAAGTTATGGGCAAAATACTGATATTTTTCACCTTGTTCGGCGTTGTGCTAACTTTAATAGTAGCCACACTGTTTTTAGTCAATAAGGACACTCCACTGGTGAAGGCAAACAACTCTGAGCTCAGCTTCCTGTTGCTGTTCTCCTTGTCTCTGTGTTTCTTGTGTTCTTTAACCTTTATCGGCCAGCCCACCGAGTGGTCCTGCATGCTGCGGCACACAGCGTTTGGCATCACCTTCGTCCTCTGCATCTCTTGTATTCTTGGGAAAACAATCGTGGTCCTGATGGCCTTTAAAGCTACACTTCCAGGCAGCAATGTGATGAAATGGTTTGGGCCTGCACAGCAGAGACTCACTGTTTTGTTTTTCACTTTTATACAGGTCATAATTTGCATCCTGTGGTTAACAATAAATCCCCCCTTTCCTTTAAAAAACCTCCAGTACTATATGGAGAAGATAATTCTCGAGTGCGCTCTGGGTTCACCTGTTGGCTTTTGGGCTGTGTTGGGATACGTTGGATTCCTTGCCTTGCTGTGTTTTGTCCTTGCTTTCTTAGCCAGAAAGTTGCCAGATACCTTCAATGAGGCCAAACACATCACCTTCAGTATGTTGATTTTCTGTGCCGTGTGGATCACCTTCATCCCAGCTTATGTCAGCTCTCCTGGAAATCTCACGGTAGCTGTGGAGATATTTGCTATTCTAGCATCAAGTTATGGGATACTGTTTTGTATATTTGCACCGAAATGCTTTATTCTAGTTGTGAGGCCTGAGCTGAACACAAAGAAACACCTGCTGGGAAAAACACAACACTATGTGAAATGTACTGTAATGCTACAAAAATAT
>Ppr_sub9_1
---------------ATGCTTTTATTTTTTTACACACTTTTGCTTTTA------ATTAAGGTAAAAGCAGAAAAGCCTATTTGCAGAATGATGGGAGACCCGAAGTACCCACTGTTTTCGAAGGATGGAGATGTAACTATTGGAGCACTTTTTCCAATCCGAAGCATTGAAACACTACCTTCATTTGAGTTTACACTAAAACCTCAGCTTCTATCATGCTCCAGCGTAAATCTAAGAGATTTTCGGATGGCTCAGACCATGACTTTTGCCATTCACGAGATTAACAAAAGTCCAAGTTTGCTTCCAAATGTTTCAATTGGTTATAGAATTTATGATACCTGTGGTTCAAGACTGTCTTCTATGAGTGCAACTTTATCATTGATGAATGGTGAAGGATTTGCATATGAGGACACATGCAATGGACAGTCGCCTATACATGCTATCATAGGAGAAACAGAGTCTTCTGCCACAGTGATTCTTTCCAGAACTACAGGACCTTTTAAAATTCCAGTGATAAGTCACTCAGCCACATGTGAATGTCTCAGCAACAGGGAAAATTATCCTTCTTTCTTCAGGACTATTGCTAGTGATTACCACCAGAGCAGAGCACTTGCATACATAATCAAGCACTTTGGCTGGTCTTGGGTGGGAGCTGTGAACAGTGATAATGACTATGGAAACAATGGAATGGCCATATTTCTAAATACAGCTCAGGAAGAGGGGATTTGTGTAGAGTACTCTGTGAAATTCTACCGAACAGAGCCTGAAAAACTTCGCCAAGTGCTGGGCACAATTAAAAATAGCACTGCAAAAGTCATTGTTGCGTTTCTTACTAGTTTTGAAATGGAAAATTTGCTTGAGCAGCTAAGTACTAACAACATTACAGACCTTCAAATGATTGGTGTAGAGGCATGGATAACTGCAAAGAGTTTGATAAGTCCATATAGCTTTCATGTTTTGGGAGGGTCACTGGGGTTTGCAGTGAGAAAAATTGATATTGAAGGTTTTTCAGATTATGTTATAAAATCATTCTGGGACATAGATTTTCCATGCTCACAGGTT---GAGAGAAATTCTTCTCAATAT---GCATTAAGTTGCAACATGTATCATGATCTGCTTTTGTTGAAAAGTGGCATTGAAGATGTGCCTGAACAAAGATATGCAAGCAATGTCTACAAAGCAATCTATGCTGTGGCTCATTCACTTCACAGCCTACTCAAGTGTAAAGAAAAGGAAGGTTGTGAAAAAAACGTTAAAGTACAACCTGAA------------------------------------------------------------------------------CAGGTTGTTGAGGCTCTAAAAAGGGTTAATTTCACTGTAAAGATGGGAGATCGTGTGTGGTTTGACAGCACTGGTGCTGCAGTAGCTCAATATGAAGTCATAAACTGGCAGCAGGACTCAGATGGATCAGTCCAGTTTATAACAGTGGGGTACTATGATGCCTTACTACCACCTCACCAGCGCTTTGTGCTTAACACTGAAAACATAATCTGGGCTGGTGGACAGCTGGAGAAGCCA---------------------------AGGTCTGTGTGCAGTGAGAGTTGTCCTCCAGGTACTAGGAAGGCTGCACAGAAAGGAAGACCTGTCTGCTGTTATGACTGTATTCCATGTGCAGAAGGAGAAATCAGTAATGAGACAGATTCAAATAACTGCAAGCAGTGTCCAGGGGAATACTGGTCTAATATTGAGAGAAATAAATGTGTGTTAAAGGCTGTAGAGTTTCTGTCATTTACGGAAGTTATGGGTATAGTTCTAGTCTTTTTCTCACTGTTAGGAGTTGGATTAACTGTCCTGGTGATCATCCTGTTTTACAGCAAGAAGGACACCCCCATAGTAAAAGCCAACAATTCAGAGCTGAGCTTCCTGCTGCTCTTCTCATTGGCTCTGTGTTTCTTCTGTTCACTTACTTTCATTGGTCGGCCCACTGAGTGGTCTTGTATGTTGCGTCACACAGCGTTTGGAATCACTTTTGTCCTCTGTATCTCCTGTGTTCTGGGGAAAACAATAGTGGTGCTAATGGCCTTCAAGGCTTCACTTCCTGGAAGTAATGTCATGAAATGGTTTGGGCCTTCACAACAACGTCTCAGTGTTCTTGCTTTTACTCTTATACAGGTACTAATTTCTGTGCTATGGCTGACAATATCTCCTCCATTTCCCTACAAAAATATGAAATATTATAAAGAAAGGATCATTCTTGAGTGCAGTCTGGGATCTATAATAGGTTTCTCAGCTGTCCTGGGTTATATTGGCCTACTGGCAGTCTTATGCTTCATTTTAGCTTTTCTTGCTCGCACATTACCTGATAACTTCAATGAGGCTAAATTCATCACATTCAGCATGATAATATTCTGTGCTGTATGGATCACGTTTATCCCTTCTTATGTTAGTTCTCCTGGAAAATTTACTGTAGCTGTGGAGATATTTGCCATTTTAGCCTCAAGCTTTGGTTTGCTATCCTGTATATTTGCCCCTAAATGTTATGTAATCTTGCTTAAGCCTGAACAAAATACAAAACAGCATATGATGGGAAAG------------------------------------------
>Ppr_sub9_2
---------------ATGCTTCTCTTTCTTTATACACTCCTGCTTTTCCATCAACTTCATACAAAGGCAGACCACACTCCTTGTCAAACAATGGGAGACCCTAAGTTCCCTCTTCTTTCTAAGGATGGAGATTTAACTATTGGAGGAATTTTTGCAATCCACAGAAAAGAAACATTACCTTCTTTTGATTTTACACAAAAACCTCAACTTCTGTCATGTTCCAGTGTGAATCTGAGAGATTATCGTTTGGCACAAATCATGATTTTCGCAATTGAGGAGATTAACAGAAGCAAAAGTTTGCTCCCAAATGTTTCTATTGGTTATCGTATCTATGATACATGTGGTTCAAGACTGTCTACCATGAGTGCAACTATGGGACTGATGAATGGTCAGGAGTTTGGAGCAGAACACAGATGCAATGGACAATCGCCTTTACATGCTATCATAGGTGAATCAGAGTCTTCTCCCACAGTGATTTTGTCCAGAACTACAGGACCTTTTAAAATTCCAGTGATAAGTCCCTCAGCCACTTGTGAATGTCTCAGTAATAGGAAAGAATACCCCTCTTTCTTCAGAACTATTGCTAGTGATTATCACCAGAGCAGAGCACTTGTATACGTAGTCAAGAACTTTGCCTGGACATGGGTGGGAGCTGTGAACAGTGACAATGACTATGGAAACAACGGGATGTCCATATTTCTGAAAATAGCTCAGGAGGAGGGAATTTGTGTAGAGTACTCTGTGAAATTCTACCGAACAGAGCCAGAAAAACTTAAAAAAGTAGTAGACACAATAGAACGAGGCACAGCAAAAGTGATTGTTGCCTTTGTTTCATTTGTTGAGATGGGCTTACTTATTGATCAGTTAAGTATTCGGAACATTACAGGCTTCCAAATGATTGGTGTAGAATCATGGATAACTACAAAGAATTATATCAATCCAAATAGTTTTAATTCCATGGGAGGGTCACTTGGCTTTGCAGTGAGAAAAAGAAATATTGAAGGGTTTGAAGATTATGTTAGAAAAGCATTCTGGGATACAGCTTTTCCATGCCTAAAAGGT---GAGGGGAATTCTACTCAATAT---GCCTTAATTTGCAGCAGATATGAGGATATATTTGCACTAAAAAACTACACTGAAGATGTTCCTGAACAAAGATATGCAAGCAACGTCTACAAAGCAGTATATTCTGTAGCTCATTCACTGCACAAGCTACTTGAGTGCAAAGAACCAGAAGGCTGTGAGAAAAGCCTGACAATACAACCACAT------------------------------------------------------------------------------GAGGTGGTTGAGGCTCTGAAAAAGGTCAATTTCACTATAAAAATGGGTGATCGTGTATGGTTTGACAGCACTGGTGGTGCAGTAGCACAATATGAAGTTGTGAACTGGCAGCAGGACTCTGATGGATCATTCGAATTTAAATCTGTGGGTAACTATGATGCCTCACTGCCCCCTGACCAGCGCTTACAGCTTAATGCTAAAGAGATAATTTGGACTGGAGGACAGCTGAAGAAGCCA---------------------------AGGTCTGTCTGCAGTGATATCTGTCCTCCAGGCACTAGGAAGGCTGCGCAGAAAGGAAGACCTGTCTGCTGTTATGACTGTATTCCATGT---------------------------------------------------------------------------------------------------------------------------------------------------------------------------------------------------------------------------------------------------------------------------------------------------------------------------------------------------------------------------------------------------------------------------------------------------------------------------------------------------------------------------------------------------------------------------------------------------------------------------------------------------------------------------------------------------------------------------------------------------------------------------------------------------------------------------------------------------------------------------------------------------------------------------------------------------------------------------------------------------
>Ppr_sub9_3
---------------ATGTATTTCTTTCTTTACACATTGTTGCTTATCTTTCAAATTCATGCAAAGGCAGAAAAGCCTCTTTGCCGAATGATGGGAGACCCAAAATACCCGCTGTTATCCAAGGATGGAGATATTATTATCGGAGCACTTTTTTCAGTCCATGGTATAGAGTCATTACCTTCATTTGAGTTTACACAAAAACCTCTTCTTCTATCATGCTCAAGTGTGAGTCTAAGAGATTTTCGAATGGCTCAGACCATGATCTTTGCCATTGAGGAGATTAACCAAAGTCAAAGTTTGTTACCAAATGTTTCTATTGGCTACAAAATTTATGATACCTGTGGTTCAAGACTGTCTTCAATGAGTGCAACTATGGCATTGATGAATGGTCCAGAATTTACAGCAAAAAACAGATGCAATGGACAGTCTCCTATCCATACTATCATAGGAGAAACAGAGTCTTCTGCTACTGTAATTCTGTCCAGAACTACAGGACCTTTTAAAATTCCAGTGATAAGTCCTTCAGCCTCATGTGAATGTCTCAGTAATAGGAAAGAATATCCTTACTTCTTCAGGACTATTGCTAGTGATTACCACCAGAGCAGGGCATTAGCTCACATAGTAAAATATTTTGGCTGGTCTTGGGTTGGAGCTGTGAACAGTGACAATGACTATGGAAACAATGGAATGTCCATATTTTTGAATACAGCCCAGGAGGAGGGAATTTGTGTGGAGTACTCTGTGAAATTCTATCGAACAGAGCCAGAAAAACTACAAAAAGTGGTGGACACAATAAAAAAAGGCACTGCAAAAGTAATTGTTGCATTTCTTACCAGTTCTGAAATGTATAATCTGCTTGAGCAGCTAAGTATTCAGAACATTACAGACCTCCAAATGATTGGAGTTGAAGGATGGATAACTGCAAAGAGTCTGATCATTCCAAACAGTTTTCGTGTGCTGGGAGGATCATTGGGTTTTGGAGTCAGAAAAATTGATATTGGAGGTTTAGCAGATTATGTTATAAAAGCATTCTGGGAAACAACTTTTCCATGCCCACATGCT---GAGGGGAATTTTTCTCAATAT---GCATTAAGTTGTAACAAATATCAGGATCTACTTGCACTGAAAAACTACAATGAAGATGTGCCTGAACAAAGATATTCAAGCAATGTCTACAAAGCAGTTTATGCTGTGGCTCATTCACTTCACAGTCTTCTCAAGTGCAAAGAACAAGCAGGTTGTGAGAAAGGCCTGACAATAGAACCACAC------------------------------------------------------------------------------CAGGTTGTTGAGGCTCTGAAAAATGTAAATTTCACTATAAAGATGGGAGATCGTTTGTGGTTTGACAGCACTGGTGCCGTAGTAGCGCAATATGAAGTTGTGAACTGGCAGAAAGACTCAAATGGATCAGTCCAATTTAAACCAGTGGGATACTATGATGTATCACTTCCTCCTCATCAGCGCTTTGTGCTTAATACTAAAAACATAATCTGGGCTGGAGGAAAGCTAGAGAAGCCA---------------------------AGGTCTGTCTGCAGTGAGAGCTGTCCTCCAGGCACTAGGAAGGCTACACAGAAAGGAAGACCTGTCTGCTGTTATGACTGTATTCCATGTGCAGAAGGAGAAATCAGTAATGAGACAGATTCAAATAACTGCAAGCAGTGTCAAGGGGAATACTGGTCTAATGCTCAGAAAAATAAATGTGTGTTAAAGGCTGTAGAGTTTCTGTCATTCAGTGAAGTTATGGGTATAGTGCTAGTCTTTTTCTCACTGTTTGGAGTAGGATTAACTGTGTTTATGGTCATTCTTTTTTACAGTAAGAAGGACACCCCCATAGTAAAAGCCAACAACTCAGAGCTGAGCTTCCTGCTGCTCTTCTCATTGATTCTTTGTTTCCTTTGTTCACTTACTTTTATTGGTCGGCCCACTGAGTGGTCTTGTATGTTGCGTCACACAGCATTTGGCATCACTTTTGTCCTCTGTATTTCCTGTGTTCTGGGGAAAACAATAGTAGTGTTAATGGCCTTCAAGGCTACACTTCCGGGAAGTAATGTCATGAAATGGTTTGGACCTCCTCAACAAAGACTCAGTGTTCTTGCCTTTACACTTATACAAGTTCTTATCTGTGTTCTTTGGCTAACAAAATCACCCCCATTTCCCTACAAAAATTTGAAATATTATCATGAAAAGATCGTTCTTGAGTGCAGTTTGGGTTCTAAAATAGGTTTTGGGGCTGTTCTAGGTTATATTGGCCTACTGGCTGTCTTGTGCTTCATTCTGGCTTTTCTGGCTCGCAAACTGCCCGATAATTTTAATGAAGCTAAATTCATCACATTCAGTATGCTTATATTCTGTACAGTATGGATCACATTTATCCCATCTTATGTCAGTCCTCCTGGGAAATATACTGTAGCTGTGGAGATATTTGCCATTTTAGCTTCAAGCTTTGGTTTACTTTTCTGCATATTTGCACCTAAATGTTATATCATTTTGTGTAAGCCTGAACAAAATACAAAGCAACATTTGATGGGAAAA------------------------------------------
>Ppr_sub9_4
---------------ATGCTTTTCTTTCTTTACACACTCCTGGTTATTCATCACCTTCATACTAAGGTGGAAAACACTCTTTGCCGAATGATGGGAGACCCAAAGTACCCTTTGTTTTTCAAGGATGGAGATGTAACTATTGGAGGAATTTTTGCAGTCCACAGAAAAGAAACATTTCCTTCATTTGAGTTTACGCATAAACCTCAACCTCCATCTTGCTCCAGTGTGAATATGAGAGATTTTCGGCTGGCTCAAACCATGATCTTTGCAATTGAGGAGATTAACAGAAGTCAAAGTTTGCTACCAAATACTTCTATTGGCTACATGATTTATGATACGTGTGGTTCAAGACTGTCTACCATGATTGCAACTTTGGGATTAATGAATGGTCAGGAGTTTGCAGAAGGGTACAAGTGCAATGGGAAGTCTCCTTTACATGCTATCATTGGAGAATCTGAGACTTCTGCCACAGTAATTATTTCCAGAACTACAGGACCTTTTAAGATTCCAGTGATAAGTCACTCTGCTTCATGTGAATGTCTCAGTAATAGGAAGGATTACCCCTCATTCTTCAGGACTATTTCTAGTGATTACCACCAGAGCAGAGCACTTGCATCCATAGTAAAGCATTTAGGCTGGACATGGGTGGGAGCTGTGAACAGTGACAATGACTATGGAAACAACGGAATGGCCATATTCCTAAAAACAGCCCAAGAAGAAGGGATTTGTGTGGAGTACTCTGTGAAATTTTACCGAACAGAGCCTGAAAAACTCAATCAAGTGGTACACACTATAGAAAGAGGCACAGCAAAAGTGATTGTTGCATTTGTTTCTTTTGTTGAGATGGGCTTACTTATTGAGCAGTTAAGTATCCAGAAAATTACAGGCCTCCAGATGATTGGTGTGGAGCCATGGATAACTGCAATGACTTACATAACTCCAAATAGTTTTCACACAATGGGAGGGTCATTAGGGTTTGCAGTCAGAAAAATCGATATTGATGGGTTTGCAGAATATGTTATGAAAGAATTCTGGGACACAGCTTTTCCATGCTCAGAGAGT---GATGGGAATTATTCTCAATAT---GAATCAAGTTGCAGCAGATATGAGGATCTTCTTGCATTGAAAAATTACAATGAAGATGTGACTGAACACAGATATTCAAGTAATGTCTACAAAGCAATTTATGCTGTGGCTCATTCACTACACAGACTATTCAAGTGCAAAGAACAAGAAGGTTGTGAGAAAGGCCTGACAATACAACCACAG------------------------------------------------------------------------------CAGGTGGTTGAGGCTTTGAAAAGGATACATTTTACCATAAAGACAGGAGATCATGTGTGGTTTGACAAAACTGGTGGTGTAGTGGCTTTGTATGAAGTTGTGAATTGGCAGCAGACATCAAATGGATCATTTGAGTTACAATCAGTGGGATATTATGATGCCTCGCTTCCTCCTAACCAGAATTTAGACCTTAGCATTGAAAAAATAATCTGGGCTGGAGGACAGCTGAAGAAGCCA---------------------------AGGTCTGTGTGCAGTGAGAGCTGTCATCCAGGCACTAGGAAGGCTGTACAAAAAGGAAGACCTGTCTGCTGTTATGACTGTATTCCATGTGCAGAAGGAGAAATCAGTAATGAGACAGATTCAATTAACTGCCAGCAGTGTCCAGGGGAATACTGGTCTAATGCTGAGAAAAATACTTGTGTGCTGAAGGCTGTAGAGTTTCTGTCATTCACAGAAGTTATGGGTATATTGTTAGTGTTTTTCTCACTGTTAGGAGTTGGACTAACTGTGCTGGTGGCCATTCTGTTTTACAGCAAGAAGGACACACCAATAGTAAAGGCCAACAATTCAGAGCTGAGCTTCCTGCTACTTTTCTCATTGACTCTGTGTTTCCTCTGTTCACTTACTTTCATTGGTCGGCCCACTGAGTGGTCCTGTATGTTGCGTCACACAGCGTTTGGGATCACTTTTGTCCTCTGCATCTCCTGTATTCTGGGTAAAACAATAGTGGTATTAATGGCCTTCAAGGCTTCACTTCCAGGAAGTAATGTCATGAAATGGTTTGGACCTGCACAACAACGACTCAGTGTTCTTGCTTTTACACTTATACAGGTTCTAATCTGTGTGCTTTGGCTAATAGTTTCTCCCCCATTTCCGTACAAAAATATGAAATATTATAAGGAAAAGATCATACTTGAGTGCAGTCTGGGTTCCACAATAGGTTTCTGGGCTGTGATGGGTTATATTAGCCTCCTGGCAGTCTTGTGTTTCATTTTAGCTTTTCTGGCTCGCACACTGCCTGATAACTTTAATGAAGCCAAATACATCACATTTAGTATGCTCATATTTTGTGCTGTATGGCTTACATTTATTCCAGCTTATGTCAGTTCTCCTGGAAAATTTACTGTAGCTGTGGAGATATTTGCCATTTTATCATCAAGCTTTGGTTTATTATTCTGCATTTTTGCACCTAAATGTTATATCATACTCCTTAAGCCAGAACAAAATACAAAGCAACATGTGATAGGAAAA------------------------------------------
>Ppr_sub9_5
---------------ATGCTTGTCTTTCTTTTTGCACTCCTGATTTGTCATAAACCTTATATAAAGGCTGAAAACCCTCTTTGTCAAAAAATGGGAGACCCTAAGTATCCACTGCTTTTCAAGAATGGAGACGTAACTATTGGAGGACTTTTTTCAATCCGCAGCATAGAAATATTGCCTTCGTTTGATTTTATACAAAAGCCCCAGCTTCTATCATGCTCCAGTGTGAATTTGAGAGATTTCCGGATGGCTCAAATCATGATCTTTGCCATTGAGGAGATAAACAGAAGTAAAAGTTTGCTCCCAAATGTTTCCATTGGTTACAAAATCTATGATAGCTGTGGTTCAAGACTATCTTCTATGAGTGCATCTATGGCACTGATGAATGGTCATGAGTTTGCAGGAGGGGACAGATGCCATGGACAGTCTCCTATACATGCTATTATAGGAGAAACTGAGTCTTCTGCCACAGTGATTCTGTCCAGAACTACAGGACCATTTAAAATCCCAGTGATAAGTCACTCAGCCACATGTGAATGTCTAAGCAATAGGAAAGATCACCCTTCATTTTTCAGGACTATTGCTAGTGATTACCACCAGAGCAGAGCACTTGTATACATAGTCAAATACTTTGGCTGGACTTGGGTGGGAGCTGTGAACAGTGACAACGATTATGGAAACAATGGAATGGCCATATTTCTTAAAACAGCCCAGGAAGGGGGGATTTGTGTGGAGTACTCTGTGAAATTCTATCGAACAGAGCCAGAAAAACTCCAGAGAGTGGTAGACACTATGAAAAGAAGCACCACAAAAGTGGTTGTTGCATTTCTTTCCCGTGTTGAGATGGTTAATCTACTTGAGCAGCTAAGCATTCAGAACATTACAGGCCTACAAGTAATTGGCGTGGAAGCATGGACAACTGCAAAAAGTTTGATCACTCCAAATAGTTTTCGTGTTCTGGGAGGATCACTGGGGTTTGCAGTGAGAAAGGTCAACACTGAAGGGTTTTCAGATTATGTTATAAAAGCATTCTGGGACACAGCTTTTCCATGCTCACAGACT---GGGGGTAATTCCCCTCAAGAT---AATTTAAATTGCAGCAGATATAAGGATCTACTTGTTCTGAAAAATGACAATGAAGATGTGCCTGAGCAAAGATATGCAAGCAATGTCTACAAAGCAGTTTATGCTGTAGCTCATTCACTGCACAATCTACTCAAGTGCAAAGAACAAGAAGGTTGTGAGAAAAATCTGACAATACAACCACAG------------------------------------------------------------------------------CAGGTGGTTGAAGCTCTGAAAAAGGTCAATTTCTCAGTAAAGTTTGGAGATCGTGTTTGGTTTGACAGCACTGGTGCCACGGTAGCCCAATATGAAGTTGTGAACTGGCAGCAGGACTCAGATGGATCAATCCAATTTAAACCAGTGGGATACTATGATGCATCATTGCACCCTGAACAGCGCTTTGTGGTTAACATTAAAGATATAATCTGGGCTGGAGGACAGTTGGAGAAGCCA---------------------------AGATCTGTGTGCAGTGAGAGCTGCCCTCCTGGCACTAGGAAGGCTGCACAAAAAGGAAGACCTGTCTGCTGTTATGACTGTATTCCATGTGCAGAAGGAGAAATCAGTAATGAGACAGATTCAAATAACTGCAAGCAGTGTCCAGGGGAATACTGGTCTAATGCTGAGAAAAATAAATGTGTGTTAAAGACTGTAGAGTTTCTGTCATTCACAGAAGTTATGGGTATATTGCTAGTCTTTTTCTCACTGTTCGGAGAAGGATTAACTGTGCTGGTGGCCATCCTGTTTTACAGCAAGAAGGACACACCAATAGTAAAAGCCAACAATTCAGAGCTGAGCTTCCTGTTACTCTTCTCACTAACTCTGTGTTTTCTCTGTTCACTTACTTTCATTGGTCGGCCCACTGAGTTGTCCTGTATGTTGCGTCACACAGCATTTGGGATCACTTTCGTCCTCTGTATCTCCTGTGTTCTGGGGAAAACAATAGTGGTGCTAATGGCATTCAAGGCTAGACTTCCAGGAAGTAATGTCATGAAATGGTTTGGGCCTTCACAACAACGACTCAGTGTTCTTGCCTTTACACTTATACAGGTTCTTATCTGTGTCCTTTGGGTTACTTTATCTCCTCCATTTCCCTACAAAAATATGAAATATTATAAGGAAAAGATCATTCTTGAGTGCAGTCTTGGTTCTACTCTTGGTTTCTCTGCTGTACTGGGTTATATTGGCCTTCTGGCTGTCTTGTGCTTCATTCTGGCTTTTCTGGCTCGCAAGCTGCCTGATAACTTCAATGAAGCCAAGTTCATCACATTCAGTATGATCATATTCTGTGCTGTATGGATCACATTTATTCCAGCGTATGTGAGTTCTCCTGGAAAATTGACTGTAGCTGTGGAGATATTTGCCATTTTAGCCTCAAGCTTTGGTTTACTGTTATGTATATTTGCACCAAAATGTTATATAATTCTGTTCAAGCCTGAAGAAAATACAAAGAAAAATGTAATGGGAAAGATT---------------------------------------
